# Supplementary material for: Sequencing flow-sorted short arm of Haynaldia villosa chromosome 4V provides insights into its molecular structure and virtual gene order
Source: BMC Genomics. 2017 Oct 16;18:791. doi: 10.1186/s12864-017-4211-7 (PMC5644170; doi:10.1186/s12864-017-4211-7)
Supplement: Supplementary file 2 — The scaffold length distribution; Table S2. The numbers of genes in a scaffold; Table S3. Genome Zipper-based gene orders of H. villosa chromosome 4VS in Brachypodium; Table S4. Genome Zipper-based gene orders of H. villosa chromosome 4VS in Ae. tauschii chromosome 4D. (ZIP 4749 kb) [file 12864_2017_4211_MOESM2_ESM.zip]

Archive with 4 entries (4 files):
- Table S4.xlsx
- Table S2.xlsx
- Table S3.xlsx
- Table S1.xlsx
