# Supplementary material for: Sequencing flow-sorted short arm of Haynaldia villosa chromosome 4V provides insights into its molecular structure and virtual gene order
Source: BMC Genomics. 2017 Oct 16;18:791. doi: 10.1186/s12864-017-4211-7 (PMC5644170; doi:10.1186/s12864-017-4211-7)
Supplement: Supplementary file 2 — The scaffold length distribution; Table S2. The numbers of genes in a scaffold; Table S3. Genome Zipper-based gene orders of H. villosa chromosome 4VS in Brachypodium; Table S4. Genome Zipper-based gene orders of H. villosa chromosome 4VS in Ae. tauschii chromosome 4D. (ZIP 4749 kb) [file 12864_2017_4211_MOESM2_ESM.zip › Table S4.xlsx]

## Sheet: Sheet1
Table S4 Genome Zipper-based gene orders of H. villosa chromosome 4VS in Ae. tauschii chromosome 4D
4VS gene order in Ae. Tauschii	Ae. Tauschii_scaffold ID	Ae. Tauschii genetic bin_name
wheatA00765	scaffold159011	bin1
wheatA02147	scaffold159011	bin1
wheatA02660	scaffold159011	bin1
wheatA07057	scaffold159011	bin1
wheatA08347	scaffold159011	bin1
wheatA00203	scaffold89829	bin1
wheatA00548	scaffold89829	bin1
wheatA07401	scaffold89829	bin1
wheatA07402	scaffold89829	bin1
wheatA07873	scaffold89829	bin1
wheatA12767	scaffold89829	bin1
wheatA13212	scaffold89829	bin1
wheatA04192	scaffold52328	bin2
wheatA09030	scaffold52328	bin2
wheatA10907	scaffold52328	bin2
wheatA12363	scaffold102946	bin3
wheatA01257	scaffold118155	bin3
wheatA13650	scaffold118155	bin3
wheatA11775	scaffold80695	bin3
wheatA01123	scaffold35999	bin4
wheatA01283	scaffold35999	bin4
wheatA07646	scaffold35999	bin4
wheatA10206	scaffold35999	bin4
wheatA15082	scaffold35999	bin4
wheatA02013	scaffold4726	bin4
wheatA05933	scaffold4726	bin4
wheatA11758	scaffold4726	bin4
wheatA04666	scaffold36565	bin5
wheatA04667	scaffold36565	bin5
wheatA00133	scaffold6824	bin5
wheatA01589	scaffold10040	bin6
wheatA06797	scaffold10040	bin6
wheatA09247	scaffold10040	bin6
wheatA09248	scaffold10040	bin6
wheatA09249	scaffold10040	bin6
wheatA13504	scaffold10040	bin6
wheatA15478	scaffold10040	bin6
wheatA08780	scaffold6256	bin6
wheatA04131	scaffold69503	bin6
wheatA07302	scaffold69503	bin6
wheatA08274	scaffold69503	bin6
wheatA08609	scaffold69503	bin6
wheatA08610	scaffold69503	bin6
wheatA08611	scaffold69503	bin6
wheatA07458	scaffold105339	bin7
wheatA06925	scaffold61093	bin7
wheatA11224	scaffold37938	bin8
wheatA14253	scaffold125380	bin9
wheatA07609	scaffold95359	bin9
wheatA14509	scaffold95359	bin9
wheatA15117	scaffold95359	bin9
wheatA11119	scaffold26426	bin10
wheatA08716	scaffold26466	bin10
wheatA10122	scaffold26466	bin10
wheatA10123	scaffold26466	bin10
wheatA13372	scaffold26466	bin10
wheatA13943	scaffold26466	bin10
wheatA14308	scaffold26466	bin10
wheatA14496	scaffold26466	bin10
wheatA06971	scaffold47923	bin10
wheatA13741	scaffold47923	bin10
wheatA01023	scaffold11245	bin11
wheatA02557	scaffold11245	bin11
wheatA05724	scaffold11245	bin11
wheatA06088	scaffold11245	bin11
wheatA06558	scaffold11245	bin11
wheatA07199	scaffold11245	bin11
wheatA08879	scaffold11245	bin11
wheatA11315	scaffold11245	bin11
wheatA14558	scaffold11245	bin11
wheatA15958	scaffold11245	bin11
wheatA03046	scaffold26986	bin11
wheatA06412	scaffold26986	bin11
wheatA08148	scaffold26986	bin11
wheatA11356	scaffold26986	bin11
wheatA11410	scaffold26986	bin11
wheatA15560	scaffold26986	bin11
wheatA14970	scaffold10984	bin12
wheatA12924	scaffold15217	bin12
wheatA13122	scaffold15217	bin12
wheatA13123	scaffold15217	bin12
wheatA13125	scaffold15217	bin12
wheatA03325	scaffold90332	bin12
wheatA08524	scaffold90332	bin12
wheatA08687	scaffold90332	bin12
wheatA10499	scaffold90332	bin12
wheatA11261	scaffold90332	bin12
wheatA12358	scaffold90332	bin12
wheatA15485	scaffold90332	bin12
wheatA15486	scaffold90332	bin12
wheatA10799	scaffold22354	bin13
wheatA11088	scaffold22354	bin13
wheatA02416	scaffold43732	bin13
wheatA11204	scaffold43732	bin13
wheatA08017	scaffold12968	bin14
wheatA15848	scaffold145162	bin14
wheatA00129	scaffold14803	bin14
wheatA02064	scaffold14803	bin14
wheatA02677	scaffold14803	bin14
wheatA02742	scaffold14803	bin14
wheatA03614	scaffold14803	bin14
wheatA03623	scaffold14803	bin14
wheatA03624	scaffold14803	bin14
wheatA03334	scaffold14803	bin14
wheatA04621	scaffold14803	bin14
wheatA07633	scaffold14803	bin14
wheatA10387	scaffold14803	bin14
wheatA10389	scaffold14803	bin14
wheatA07562	scaffold32029	bin14
wheatA11083	scaffold32029	bin14
wheatA12550	scaffold32029	bin14
wheatA04774	scaffold7080	bin14
wheatA03523	scaffold9540	bin14
wheatA15783	scaffold9540	bin14
wheatA00597	scaffold29070	bin15
wheatA03030	scaffold29070	bin15
wheatA04454	scaffold29070	bin15
wheatA07992	scaffold29070	bin15
wheatA09721	scaffold29070	bin15
wheatA10786	scaffold29070	bin15
wheatA12404	scaffold29070	bin15
wheatA05374	scaffold31655	bin15
wheatA09878	scaffold31655	bin15
wheatA06478	scaffold49044	bin15
wheatA06479	scaffold49044	bin15
wheatA06786	scaffold49044	bin15
wheatA12621	scaffold49044	bin15
wheatA08418	scaffold22292	bin16
wheatA12673	scaffold22292	bin16
wheatA02985	scaffold5458	bin16
wheatA04057	scaffold5458	bin16
wheatA12035	scaffold5458	bin16
wheatA00408	scaffold56588	bin16
wheatA04354	scaffold56588	bin16
wheatA09761	scaffold56588	bin16
wheatA00164	scaffold67997	bin16
wheatA04862	scaffold67997	bin16
wheatA06956	scaffold67997	bin16
wheatA11092	scaffold67997	bin16
wheatA14119	scaffold67997	bin16
wheatA16000	scaffold67997	bin16
wheatA03105	scaffold134186	bin17
wheatA04842	scaffold134186	bin17
wheatA06407	scaffold134186	bin17
wheatA08500	scaffold134186	bin17
wheatA07832	scaffold27784	bin17
wheatA13384	scaffold27784	bin17
wheatA02257	scaffold91771	bin17
wheatA02580	scaffold16772	bin18
wheatA11493	scaffold57272	bin18
wheatA05053	scaffold8034	bin19
wheatA02921	scaffold98502	bin19
wheatA07857	scaffold98502	bin19
wheatA12598	scaffold98502	bin19
wheatA03515	scaffold6108	bin20
wheatA12576	scaffold6108	bin20
wheatA12577	scaffold6108	bin20
wheatA00687	scaffold71283	bin20
wheatA04148	scaffold71283	bin20
wheatA06821	scaffold71283	bin20
wheatA08415	scaffold71283	bin20
wheatA10716	scaffold71283	bin20
wheatA12255	scaffold71283	bin20
wheatA05086	scaffold6525	bin21
wheatA06808	scaffold6525	bin21
wheatA01597	scaffold101493	bin22
wheatA14754	scaffold101493	bin22
wheatA14922	scaffold12331	bin22
wheatA03577	scaffold147201	bin23
wheatA05116	scaffold147201	bin23
wheatA05566	scaffold147201	bin23
wheatA05546	scaffold122550	bin24
wheatA11701	scaffold122550	bin24
wheatA11850	scaffold12297	bin24
wheatA00364	scaffold32583	bin24
wheatA02119	scaffold32583	bin24
wheatA14306	scaffold32583	bin24
wheatA05332	scaffold37165	bin24
wheatA02731	scaffold1739	bin26
wheatA03151	scaffold1739	bin26
wheatA09006	scaffold21784	bin26
wheatA09028	scaffold21784	bin26
wheatA00238	scaffold40789	bin26
wheatA02480	scaffold40789	bin26
wheatA03871	scaffold40789	bin26
wheatA04752	scaffold40789	bin26
wheatA05794	scaffold40789	bin26
wheatA08546	scaffold4842	bin26
wheatA02338	scaffold76835	bin26
wheatA04028	scaffold76835	bin26
wheatA04582	scaffold76835	bin26
wheatA04585	scaffold76835	bin26
wheatA08938	scaffold76835	bin26
wheatA10167	scaffold76835	bin26
wheatA14669	scaffold76835	bin26
wheatA07580	scaffold62174	bin27
wheatA09475	scaffold62174	bin27
wheatA04457	scaffold71117	bin29
wheatA03060	scaffold10665	bin30
wheatA08474	scaffold10665	bin30
wheatA13607	scaffold111219	bin30
wheatA07363	scaffold44079	bin30
wheatA07371	scaffold44079	bin30
wheatA07831	scaffold44079	bin30
wheatA08433	scaffold44079	bin30
wheatA10008	scaffold44079	bin30
wheatA15786	scaffold44079	bin30
wheatA04879	scaffold54734	bin30
wheatA10151	scaffold54734	bin30
wheatA03418	scaffold74981	bin30
wheatA04942	scaffold74981	bin30
wheatA10573	scaffold74981	bin30
wheatA09924	scaffold74981	bin30
wheatA10003	scaffold74981	bin30
wheatA10004	scaffold74981	bin30
wheatA12695	scaffold74981	bin30
wheatA13447	scaffold74981	bin30
wheatA08825	scaffold32561	bin31
wheatA13056	scaffold32561	bin31
wheatA13057	scaffold32561	bin31
wheatA06862	scaffold445	bin31
wheatA03581	scaffold6775	bin31
wheatA15595	scaffold6775	bin31
wheatA03032	scaffold7839	bin31
wheatA09637	scaffold7839	bin31
wheatA09574	scaffold28103	bin32
wheatA04188	scaffold24746	bin33
wheatA08449	scaffold24746	bin33
wheatA02305	scaffold38146	bin33
wheatA03803	scaffold38146	bin33
wheatA04047	scaffold38146	bin33
wheatA05170	scaffold38146	bin33
wheatA15328	scaffold38146	bin33
wheatA02840	scaffold46153	bin33
wheatA07178	scaffold46153	bin33
wheatA11555	scaffold46153	bin33
wheatA14793	scaffold46153	bin33
wheatA15025	scaffold46153	bin33
wheatA15026	scaffold46153	bin33
wheatA13247	scaffold47787	bin33
wheatA06514	scaffold5393	bin33
wheatA15637	scaffold63668	bin33
wheatA02172	scaffold78470	bin33
wheatA04892	scaffold78470	bin33
wheatA04435	scaffold9200	bin33
wheatA14817	scaffold119221	bin35
wheatA10676	scaffold102244	bin36
wheatA15559	scaffold102244	bin36
wheatA15927	scaffold102244	bin36
wheatA07652	scaffold15944	bin36
wheatA08465	scaffold15944	bin36
wheatA10565	scaffold15944	bin36
wheatA00925	scaffold32302	bin36
wheatA14715	scaffold51636	bin36
wheatA11296	scaffold5312	bin37
wheatA02649	scaffold114273	bin38
wheatA04136	scaffold35438	bin38
wheatA11080	scaffold35438	bin38
wheatA11023	scaffold8833	bin38
wheatA07195	scaffold12632	bin39
wheatA08109	scaffold30676	bin39
wheatA02283	scaffold42555	bin39
wheatA10088	scaffold12165	bin40
wheatA10077	scaffold12165	bin40
wheatA00743	scaffold10195	bin41
wheatA06090	scaffold20842	bin42
wheatA08492	scaffold20842	bin42
wheatA01729	scaffold27256	bin42
wheatA01730	scaffold27256	bin42
wheatA02617	scaffold27256	bin42
wheatA05141	scaffold27256	bin42
wheatA06267	scaffold27256	bin42
wheatA09889	scaffold27256	bin42
wheatA01498	scaffold11539	bin43
wheatA04673	scaffold2008	bin43
wheatA05917	scaffold2008	bin43
wheatA08680	scaffold2008	bin43
wheatA04015	scaffold21351	bin43
wheatA12979	scaffold21351	bin43
wheatA12980	scaffold21351	bin43
wheatA01279	scaffold2731	bin43
wheatA01280	scaffold2731	bin43
wheatA11901	scaffold2731	bin43
wheatA02494	scaffold31540	bin43
wheatA04824	scaffold31540	bin43
wheatA08064	scaffold31540	bin43
wheatA08304	scaffold31540	bin43
wheatA08638	scaffold31540	bin43
wheatA08726	scaffold31540	bin43
wheatA10767	scaffold31540	bin43
wheatA11086	scaffold31540	bin43
wheatA13890	scaffold31540	bin43
wheatA06604	scaffold4371	bin43
wheatA15734	scaffold4371	bin43
wheatA11448	scaffold45153	bin43
wheatA13994	scaffold45153	bin43
wheatA14612	scaffold45153	bin43
wheatA03954	scaffold4572	bin43
wheatA04914	scaffold4572	bin43
wheatA06485	scaffold4572	bin43
wheatA12105	scaffold4572	bin43
wheatA15791	scaffold4572	bin43
wheatA04296	scaffold70666	bin43
wheatA07991	scaffold70666	bin43
wheatA13589	scaffold70666	bin43
wheatA15003	scaffold70666	bin43
wheatA03401	scaffold14645	bin44
wheatA05350	scaffold14645	bin44
wheatA14218	scaffold14645	bin44
wheatA13231	scaffold17583	bin44
wheatA14947	scaffold17583	bin44
wheatA03578	scaffold25059	bin44
wheatA04214	scaffold25059	bin44
wheatA10434	scaffold25059	bin44
wheatA13508	scaffold25059	bin44
wheatA13606	scaffold25059	bin44
wheatA15653	scaffold25059	bin44
wheatA08847	scaffold271	bin44
wheatA15995	scaffold271	bin44
wheatA05508	scaffold30480	bin44
wheatA08183	scaffold30480	bin44
wheatA14049	scaffold30480	bin44
wheatA05608	scaffold42663	bin44
wheatA10472	scaffold55914	bin44
wheatA01645	scaffold7600	bin44
wheatA05200	scaffold7600	bin44
wheatA11279	scaffold10562	bin45
wheatA00708	scaffold13445	bin45
wheatA03999	scaffold13445	bin45
wheatA05026	scaffold13445	bin45
wheatA15092	scaffold13445	bin45
wheatA02544	scaffold56596	bin46
wheatA05970	scaffold56596	bin46
wheatA07136	scaffold56596	bin46
wheatA14122	scaffold56596	bin46
wheatA12719	scaffold9134	bin46
wheatA15973	scaffold1188	bin47
wheatA09336	scaffold14800	bin47
wheatA13934	scaffold15522	bin47
wheatA15908	scaffold15522	bin47
wheatA01941	scaffold15898	bin47
wheatA02058	scaffold15898	bin47
wheatA09132	scaffold17074	bin47
wheatA09133	scaffold17074	bin47
wheatA13152	scaffold17074	bin47
wheatA07858	scaffold23907	bin47
wheatA11759	scaffold24503	bin47
wheatA09343	scaffold2710	bin47
wheatA12972	scaffold2710	bin47
wheatA14411	scaffold29662	bin47
wheatA00857	scaffold30234	bin47
wheatA01591	scaffold30234	bin47
wheatA03855	scaffold30234	bin47
wheatA10230	scaffold30234	bin47
wheatA10231	scaffold30234	bin47
wheatA10994	scaffold30234	bin47
wheatA15616	scaffold30234	bin47
wheatA06151	scaffold33329	bin47
wheatA09583	scaffold33329	bin47
wheatA10685	scaffold33329	bin47
wheatA12735	scaffold33329	bin47
wheatA02903	scaffold46749	bin47
wheatA13832	scaffold46749	bin47
wheatA05287	scaffold5463	bin47
wheatA11880	scaffold5463	bin47
wheatA04550	scaffold58688	bin47
wheatA06327	scaffold62005	bin47
wheatA09675	scaffold62182	bin47
wheatA09676	scaffold62182	bin47
wheatA04171	scaffold7072	bin47
wheatA05738	scaffold7072	bin47
wheatA07035	scaffold7072	bin47
wheatA09035	scaffold7072	bin47
wheatA12304	scaffold7072	bin47
wheatA13348	scaffold7072	bin47
wheatA08177	scaffold84390	bin47
wheatA12935	scaffold8517	bin47
wheatA12936	scaffold8517	bin47
wheatA15753	scaffold8517	bin47
wheatA10414	scaffold92168	bin47
wheatA00832	scaffold9929	bin47
wheatA05752	scaffold9929	bin47
wheatA12591	scaffold9929	bin47
wheatA13409	scaffold9929	bin47
wheatA00484	scaffold25586	bin48
wheatA03734	scaffold25586	bin48
wheatA05507	scaffold25586	bin48
wheatA06169	scaffold25586	bin48
wheatA10622	scaffold25586	bin48
wheatA13395	scaffold25586	bin48
wheatA15752	scaffold25586	bin48
wheatA04995	scaffold43897	bin48
wheatA13227	scaffold43897	bin48
wheatA04539	scaffold84970	bin48
wheatA07137	scaffold84970	bin48
wheatA13115	scaffold84970	bin48
wheatA14437	scaffold84970	bin48
wheatA05427	scaffold118303	bin49
wheatA11524	scaffold18580	bin49
wheatA07934	scaffold6901	bin49
wheatA07935	scaffold6901	bin49
wheatA07149	scaffold10488	bin50
wheatA08460	scaffold10488	bin50
wheatA09576	scaffold10488	bin50
wheatA10407	scaffold11392	bin50
wheatA12771	scaffold11392	bin50
wheatA12931	scaffold11392	bin50
wheatA03753	scaffold13265	bin50
wheatA05255	scaffold13265	bin50
wheatA06331	scaffold13265	bin50
wheatA07601	scaffold13265	bin50
wheatA09718	scaffold13265	bin50
wheatA15373	scaffold13265	bin50
wheatA15696	scaffold13708	bin50
wheatA12029	scaffold14826	bin50
wheatA12545	scaffold14826	bin50
wheatA14790	scaffold14826	bin50
wheatA13277	scaffold16980	bin50
wheatA14193	scaffold16980	bin50
wheatA14841	scaffold18933	bin50
wheatA03078	scaffold20436	bin50
wheatA04515	scaffold20436	bin50
wheatA08294	scaffold21501	bin50
wheatA11470	scaffold21538	bin50
wheatA02082	scaffold2447	bin50
wheatA09564	scaffold2447	bin50
wheatA03052	scaffold25170	bin50
wheatA04408	scaffold25170	bin50
wheatA12832	scaffold25170	bin50
wheatA12218	scaffold26475	bin50
wheatA06616	scaffold33053	bin50
wheatA03608	scaffold36092	bin50
wheatA03610	scaffold36092	bin50
wheatA07364	scaffold36092	bin50
wheatA14003	scaffold36092	bin50
wheatA14836	scaffold36092	bin50
wheatA00556	scaffold36411	bin50
wheatA12286	scaffold36411	bin50
wheatA06832	scaffold48435	bin50
wheatA07886	scaffold48435	bin50
wheatA03745	scaffold48566	bin50
wheatA08732	scaffold48566	bin50
wheatA12703	scaffold48566	bin50
wheatA05652	scaffold52159	bin50
wheatA05653	scaffold52159	bin50
wheatA15102	scaffold52159	bin50
wheatA10865	scaffold55756	bin50
wheatA03025	scaffold5751	bin50
wheatA06119	scaffold5751	bin50
wheatA14865	scaffold5751	bin50
wheatA04969	scaffold5765	bin50
wheatA13867	scaffold5765	bin50
wheatA04169	scaffold5868	bin50
wheatA04170	scaffold5868	bin50
wheatA05645	scaffold5868	bin50
wheatA07266	scaffold5868	bin50
wheatA07267	scaffold5868	bin50
wheatA08052	scaffold5868	bin50
wheatA11174	scaffold5909	bin50
wheatA11379	scaffold8473	bin50
wheatA05119	scaffold85949	bin50
wheatA09828	scaffold9189	bin50
wheatA12215	scaffold9189	bin50
wheatA11881	scaffold11278	bin51
wheatA11330	scaffold17565	bin51
wheatA03190	scaffold44225	bin51
wheatA03943	scaffold44225	bin51
wheatA03673	scaffold63154	bin51
wheatA12899	scaffold63154	bin51
wheatA14822	scaffold7377	bin51
wheatA06370	scaffold90674	bin51
wheatA10672	scaffold11645	bin52
wheatA09269	scaffold128895	bin52
wheatA14655	scaffold128895	bin52
wheatA07292	scaffold15697	bin52
wheatA08398	scaffold15697	bin52
wheatA07773	scaffold1608	bin52
wheatA03544	scaffold1700	bin52
wheatA06010	scaffold1700	bin52
wheatA06827	scaffold1700	bin52
wheatA07657	scaffold1700	bin52
wheatA08550	scaffold1700	bin52
wheatA09499	scaffold1700	bin52
wheatA11000	scaffold1700	bin52
wheatA12002	scaffold1700	bin52
wheatA12853	scaffold1700	bin52
wheatA12880	scaffold1700	bin52
wheatA15548	scaffold1700	bin52
wheatA13430	scaffold20978	bin52
wheatA13833	scaffold20978	bin52
wheatA09662	scaffold21256	bin52
wheatA07043	scaffold2989	bin52
wheatA15731	scaffold2989	bin52
wheatA08645	scaffold31229	bin52
wheatA11979	scaffold37161	bin52
wheatA06727	scaffold57926	bin52
wheatA12996	scaffold57926	bin52
wheatA13514	scaffold8479	bin52
wheatA04179	scaffold92966	bin52
wheatA08485	scaffold92966	bin52
wheatA05388	scaffold14963	bin55
wheatA03584	scaffold1592	bin55
wheatA04159	scaffold1592	bin55
wheatA05980	scaffold1592	bin55
wheatA06213	scaffold1592	bin55
wheatA10838	scaffold1592	bin55
wheatA11314	scaffold1592	bin55
wheatA12969	scaffold1592	bin55
wheatA13145	scaffold1592	bin55
wheatA00636	scaffold1860	bin55
wheatA11632	scaffold19023	bin55
wheatA08530	scaffold20693	bin55
wheatA08934	scaffold20693	bin55
wheatA03301	scaffold35788	bin55
wheatA14828	scaffold8012	bin55
wheatA10575	scaffold8794	bin55
wheatA11176	scaffold92696	bin55
wheatA03307	scaffold96145	bin55
wheatA06084	scaffold96145	bin55
wheatA08356	scaffold10580	bin56
wheatA01212	scaffold108	bin56
wheatA04714	scaffold108	bin56
wheatA14925	scaffold108	bin56
wheatA05150	scaffold10801	bin56
wheatA04039	scaffold10942	bin56
wheatA09000	scaffold10942	bin56
wheatA14640	scaffold10942	bin56
wheatA12569	scaffold12612	bin56
wheatA12466	scaffold13959	bin56
wheatA04757	scaffold14014	bin56
wheatA11328	scaffold14866	bin56
wheatA07238	scaffold15126	bin56
wheatA10896	scaffold15229	bin56
wheatA15807	scaffold1535	bin56
wheatA10962	scaffold1674	bin56
wheatA06828	scaffold17	bin56
wheatA14928	scaffold17	bin56
wheatA00044	scaffold17397	bin56
wheatA00086	scaffold17397	bin56
wheatA03288	scaffold17397	bin56
wheatA07323	scaffold17397	bin56
wheatA11399	scaffold17397	bin56
wheatA14057	scaffold17397	bin56
wheatA03350	scaffold19227	bin56
wheatA07237	scaffold19227	bin56
wheatA08751	scaffold19227	bin56
wheatA11243	scaffold19227	bin56
wheatA14064	scaffold19583	bin56
wheatA03562	scaffold21107	bin56
wheatA07670	scaffold21107	bin56
wheatA12227	scaffold21107	bin56
wheatA15876	scaffold21107	bin56
wheatA13881	scaffold23512	bin56
wheatA14070	scaffold23512	bin56
wheatA05387	scaffold24069	bin56
wheatA09221	scaffold24560	bin56
wheatA10025	scaffold2870	bin56
wheatA07654	scaffold28971	bin56
wheatA13450	scaffold31920	bin56
wheatA02817	scaffold37466	bin56
wheatA07439	scaffold4031	bin56
wheatA09806	scaffold4031	bin56
wheatA03073	scaffold4094	bin56
wheatA13219	scaffold4094	bin56
wheatA15583	scaffold4094	bin56
wheatA12057	scaffold4104	bin56
wheatA03238	scaffold4175	bin56
wheatA05532	scaffold4175	bin56
wheatA00345	scaffold4185	bin56
wheatA03026	scaffold4185	bin56
wheatA06136	scaffold4185	bin56
wheatA03379	scaffold41860	bin56
wheatA06143	scaffold41860	bin56
wheatA13974	scaffold41860	bin56
wheatA14710	scaffold42201	bin56
wheatA06716	scaffold46093	bin56
wheatA09691	scaffold46093	bin56
wheatA02648	scaffold4613	bin56
wheatA06123	scaffold4613	bin56
wheatA07285	scaffold4613	bin56
wheatA10782	scaffold4613	bin56
wheatA13246	scaffold4613	bin56
wheatA15259	scaffold4613	bin56
wheatA13141	scaffold4969	bin56
wheatA03555	scaffold50308	bin56
wheatA04033	scaffold50308	bin56
wheatA05578	scaffold50308	bin56
wheatA09881	scaffold50308	bin56
wheatA11652	scaffold50308	bin56
wheatA13704	scaffold50308	bin56
wheatA12906	scaffold53486	bin56
wheatA11642	scaffold542	bin56
wheatA09559	scaffold58463	bin56
wheatA02185	scaffold6403	bin56
wheatA04425	scaffold6403	bin56
wheatA05829	scaffold6403	bin56
wheatA05815	scaffold6403	bin56
wheatA05934	scaffold6403	bin56
wheatA08134	scaffold6403	bin56
wheatA10234	scaffold6403	bin56
wheatA14312	scaffold6403	bin56
wheatA14819	scaffold6403	bin56
wheatA14897	scaffold6403	bin56
wheatA15794	scaffold6403	bin56
wheatA07898	scaffold67203	bin56
wheatA13054	scaffold67203	bin56
wheatA05558	scaffold71	bin56
wheatA13436	scaffold7546	bin56
wheatA15371	scaffold7546	bin56
wheatA07728	scaffold76308	bin56
wheatA02039	scaffold7687	bin56
wheatA03634	scaffold7687	bin56
wheatA11155	scaffold7687	bin56
wheatA06614	scaffold817	bin56
wheatA09463	scaffold84003	bin56
wheatA08156	scaffold9395	bin56
wheatA04005	scaffold104056	bin57
wheatA09896	scaffold104056	bin57
wheatA12446	scaffold104056	bin57
wheatA04931	scaffold106	bin57
wheatA07368	scaffold106	bin57
wheatA10124	scaffold106	bin57
wheatA04105	scaffold10770	bin57
wheatA08443	scaffold10770	bin57
wheatA08918	scaffold10770	bin57
wheatA09934	scaffold10770	bin57
wheatA13266	scaffold11620	bin57
wheatA06025	scaffold11696	bin57
wheatA07792	scaffold11696	bin57
wheatA11505	scaffold12662	bin57
wheatA00033	scaffold13113	bin57
wheatA10619	scaffold13113	bin57
wheatA14315	scaffold13113	bin57
wheatA00511	scaffold13320	bin57
wheatA08213	scaffold13853	bin57
wheatA04635	scaffold14179	bin57
wheatA05182	scaffold14179	bin57
wheatA10539	scaffold14179	bin57
wheatA03310	scaffold15122	bin57
wheatA11230	scaffold15122	bin57
wheatA06640	scaffold15166	bin57
wheatA14491	scaffold15582	bin57
wheatA12266	scaffold15988	bin57
wheatA05567	scaffold17240	bin57
wheatA07987	scaffold19572	bin57
wheatA12652	scaffold19572	bin57
wheatA14004	scaffold19572	bin57
wheatA02894	scaffold19836	bin57
wheatA03880	scaffold2044	bin57
wheatA07976	scaffold20456	bin57
wheatA15249	scaffold26052	bin57
wheatA07259	scaffold26556	bin57
wheatA15610	scaffold26556	bin57
wheatA07036	scaffold27051	bin57
wheatA13050	scaffold28238	bin57
wheatA13394	scaffold28238	bin57
wheatA09779	scaffold28596	bin57
wheatA14108	scaffold28804	bin57
wheatA11190	scaffold29511	bin57
wheatA14955	scaffold29513	bin57
wheatA05750	scaffold29984	bin57
wheatA09546	scaffold30	bin57
wheatA12337	scaffold30	bin57
wheatA02897	scaffold30203	bin57
wheatA14420	scaffold30203	bin57
wheatA02847	scaffold30456	bin57
wheatA11525	scaffold30456	bin57
wheatA12714	scaffold33154	bin57
wheatA10180	scaffold34491	bin57
wheatA11739	scaffold36603	bin57
wheatA13776	scaffold36603	bin57
wheatA13321	scaffold3828	bin57
wheatA01315	scaffold4326	bin57
wheatA05382	scaffold4326	bin57
wheatA07165	scaffold4326	bin57
wheatA07869	scaffold4326	bin57
wheatA08829	scaffold4326	bin57
wheatA10486	scaffold4326	bin57
wheatA14525	scaffold4326	bin57
wheatA14464	scaffold4326	bin57
wheatA07530	scaffold4670	bin57
wheatA09696	scaffold4716	bin57
wheatA12246	scaffold4716	bin57
wheatA07699	scaffold47390	bin57
wheatA08193	scaffold47390	bin57
wheatA03304	scaffold48812	bin57
wheatA03305	scaffold48812	bin57
wheatA11358	scaffold48812	bin57
wheatA00246	scaffold5002	bin57
wheatA10963	scaffold5002	bin57
wheatA12155	scaffold5002	bin57
wheatA03349	scaffold5022	bin57
wheatA13443	scaffold5022	bin57
wheatA03431	scaffold5095	bin57
wheatA04126	scaffold5095	bin57
wheatA10784	scaffold5095	bin57
wheatA03296	scaffold5462	bin57
wheatA08596	scaffold5462	bin57
wheatA09575	scaffold5462	bin57
wheatA10293	scaffold5462	bin57
wheatA10362	scaffold5462	bin57
wheatA11439	scaffold5462	bin57
wheatA14078	scaffold5462	bin57
wheatA09918	scaffold54626	bin57
wheatA09220	scaffold5625	bin57
wheatA10393	scaffold59	bin57
wheatA11666	scaffold63415	bin57
wheatA09872	scaffold63431	bin57
wheatA07452	scaffold6577	bin57
wheatA08353	scaffold6577	bin57
wheatA12900	scaffold6577	bin57
wheatA14843	scaffold6577	bin57
wheatA07327	scaffold6581	bin57
wheatA15854	scaffold6784	bin57
wheatA15095	scaffold681	bin57
wheatA15042	scaffold6836	bin57
wheatA03944	scaffold7212	bin57
wheatA06794	scaffold7212	bin57
wheatA06529	scaffold8168	bin57
wheatA13414	scaffold8168	bin57
wheatA14402	scaffold8168	bin57
wheatA06771	scaffold8486	bin57
wheatA11183	scaffold8513	bin57
wheatA05288	scaffold8523	bin57
wheatA02995	scaffold85630	bin57
wheatA03206	scaffold85630	bin57
wheatA03207	scaffold85630	bin57
wheatA09192	scaffold85630	bin57
wheatA06998	scaffold8672	bin57
wheatA03946	scaffold8703	bin57
wheatA06390	scaffold8703	bin57
wheatA04957	scaffold8723	bin57
wheatA14893	scaffold8757	bin57
wheatA03306	scaffold882	bin57
wheatA03452	scaffold882	bin57
wheatA04605	scaffold882	bin57
wheatA07569	scaffold882	bin57
wheatA08501	scaffold9014	bin57
wheatA09822	scaffold9014	bin57
wheatA11131	scaffold9917	bin57
wheatA11548	scaffold9917	bin57
wheatA15280	scaffold9973	bin57
wheatA05539	scaffold11369	bin58
wheatA09763	scaffold11369	bin58
wheatA11492	scaffold11369	bin58
wheatA12990	scaffold11369	bin58
wheatA13976	scaffold11369	bin58
wheatA14231	scaffold11369	bin58
wheatA07314	scaffold1168	bin58
wheatA04536	scaffold1169	bin58
wheatA15967	scaffold1169	bin58
wheatA05484	scaffold13523	bin58
wheatA09969	scaffold13523	bin58
wheatA11902	scaffold13523	bin58
wheatA04013	scaffold14105	bin58
wheatA05931	scaffold15667	bin58
wheatA11705	scaffold15667	bin58
wheatA15740	scaffold15667	bin58
wheatA03672	scaffold16483	bin58
wheatA07899	scaffold16483	bin58
wheatA15393	scaffold16483	bin58
wheatA15013	scaffold17142	bin58
wheatA03021	scaffold17602	bin58
wheatA11644	scaffold17602	bin58
wheatA05032	scaffold1912	bin58
wheatA11125	scaffold19183	bin58
wheatA05295	scaffold19805	bin58
wheatA03825	scaffold20311	bin58
wheatA15648	scaffold20311	bin58
wheatA03553	scaffold2084	bin58
wheatA09565	scaffold2251	bin58
wheatA02990	scaffold23281	bin58
wheatA10430	scaffold23281	bin58
wheatA14998	scaffold2352	bin58
wheatA12261	scaffold25430	bin58
wheatA08785	scaffold26618	bin58
wheatA09649	scaffold31943	bin58
wheatA15132	scaffold31943	bin58
wheatA10423	scaffold32617	bin58
wheatA06180	scaffold3374	bin58
wheatA06181	scaffold3374	bin58
wheatA14290	scaffold3374	bin58
wheatA09040	scaffold35100	bin58
wheatA01019	scaffold35461	bin58
wheatA12932	scaffold35461	bin58
wheatA14701	scaffold36746	bin58
wheatA03923	scaffold4646	bin58
wheatA04779	scaffold4646	bin58
wheatA07455	scaffold4646	bin58
wheatA08689	scaffold4646	bin58
wheatA08932	scaffold4646	bin58
wheatA09991	scaffold4646	bin58
wheatA05093	scaffold55413	bin58
wheatA10658	scaffold5641	bin58
wheatA11954	scaffold5641	bin58
wheatA13828	scaffold5641	bin58
wheatA10329	scaffold60050	bin58
wheatA04587	scaffold6030	bin58
wheatA13327	scaffold6801	bin58
wheatA06295	scaffold78236	bin58
wheatA08499	scaffold78236	bin58
wheatA11646	scaffold7913	bin58
wheatA15372	scaffold7913	bin58
wheatA15074	scaffold7913	bin58
wheatA05999	scaffold830	bin58
wheatA07714	scaffold830	bin58
wheatA11544	scaffold830	bin58
wheatA15894	scaffold830	bin58
wheatA05993	scaffold8522	bin58
wheatA08979	scaffold902	bin58
wheatA06377	scaffold9361	bin58
wheatA06997	scaffold9361	bin58
wheatA07413	scaffold9505	bin58
wheatA07801	scaffold9505	bin58
wheatA07867	scaffold9505	bin58
wheatA08686	scaffold9505	bin58
wheatA10233	scaffold9505	bin58
wheatA03808	scaffold9657	bin58
wheatA09749	scaffold9657	bin58
wheatA10579	scaffold11235	bin59
wheatA03194	scaffold12124	bin59
wheatA03195	scaffold12124	bin59
wheatA04891	scaffold12124	bin59
wheatA00219	scaffold18814	bin59
wheatA05153	scaffold18814	bin59
wheatA11533	scaffold18814	bin59
wheatA04456	scaffold19377	bin59
wheatA07546	scaffold19377	bin59
wheatA07835	scaffold19377	bin59
wheatA10650	scaffold19377	bin59
wheatA05111	scaffold21275	bin59
wheatA06814	scaffold22108	bin59
wheatA06815	scaffold22108	bin59
wheatA07024	scaffold24088	bin59
wheatA07025	scaffold24088	bin59
wheatA14457	scaffold25369	bin59
wheatA03754	scaffold25376	bin59
wheatA06197	scaffold25512	bin59
wheatA06849	scaffold26028	bin59
wheatA09948	scaffold2824	bin59
wheatA06602	scaffold29958	bin59
wheatA11834	scaffold4553	bin59
wheatA01707	scaffold4938	bin59
wheatA04374	scaffold4938	bin59
wheatA13960	scaffold4938	bin59
wheatA11241	scaffold6644	bin59
wheatA12454	scaffold710	bin59
wheatA07681	scaffold736	bin59
wheatA11874	scaffold7390	bin59
wheatA06940	scaffold8267	bin59
wheatA09434	scaffold10651	bin60
wheatA09986	scaffold14566	bin60
wheatA06524	scaffold23030	bin60
wheatA14333	scaffold23030	bin60
wheatA11596	scaffold29177	bin60
wheatA03364	scaffold39524	bin60
wheatA12112	scaffold40149	bin60
wheatA07706	scaffold5891	bin60
wheatA13139	scaffold39863	bin61
wheatA14458	scaffold39863	bin61
wheatA14842	scaffold39863	bin61
wheatA15531	scaffold39863	bin61
wheatA10473	scaffold65463	bin61
wheatA08655	scaffold12468	bin62
wheatA08841	scaffold12468	bin62
wheatA08901	scaffold12468	bin62
wheatA09699	scaffold12468	bin62
wheatA12234	scaffold12468	bin62
wheatA15177	scaffold12468	bin62
wheatA04660	scaffold23419	bin62
wheatA12113	scaffold23419	bin62
wheatA05067	scaffold3053	bin62
wheatA09639	scaffold3630	bin62
wheatA10461	scaffold3630	bin62
wheatA11267	scaffold41994	bin62
wheatA06654	scaffold48062	bin62
wheatA08951	scaffold8008	bin62
wheatA12543	scaffold8008	bin62
wheatA14125	scaffold115091	bin63
wheatA15078	scaffold11922	bin63
wheatA08316	scaffold1518	bin63
wheatA06006	scaffold17464	bin63
wheatA14311	scaffold22046	bin63
wheatA04471	scaffold22558	bin63
wheatA12874	scaffold2671	bin63
wheatA08860	scaffold28068	bin63
wheatA06460	scaffold33594	bin63
wheatA08212	scaffold39200	bin63
wheatA07524	scaffold40210	bin63
wheatA04810	scaffold41753	bin63
wheatA10400	scaffold41753	bin63
wheatA03316	scaffold41869	bin63
wheatA08709	scaffold41869	bin63
wheatA03029	scaffold51106	bin63
wheatA11248	scaffold51106	bin63
wheatA14073	scaffold51106	bin63
wheatA06464	scaffold60711	bin63
wheatA10758	scaffold60711	bin63
wheatA09364	scaffold19842	bin64
wheatA12640	scaffold19842	bin64
wheatA06024	scaffold6557	bin64
wheatA13644	scaffold6557	bin64
wheatA14778	scaffold11055	bin66
wheatA02552	scaffold14671	bin67
wheatA11621	scaffold18470	bin67
wheatA09632	scaffold56100	bin67
wheatA10364	scaffold11227	bin68
wheatA02747	scaffold9735	bin68
wheatA02815	scaffold9735	bin68
wheatA05292	scaffold9735	bin68
wheatA11639	scaffold13217	bin69
wheatA12015	scaffold13217	bin69
wheatA08247	scaffold29361	bin70
wheatA08226	scaffold3199	bin71
wheatA12394	scaffold15989	bin72
wheatA12232	scaffold27688	bin72
wheatA15333	scaffold27688	bin72
wheatA03411	scaffold37036	bin72
wheatA01944	scaffold55558	bin72
wheatA04870	scaffold55558	bin72
wheatA15739	scaffold55558	bin72
wheatA05460	scaffold1682	bin73
wheatA03669	scaffold2169	bin73
wheatA05174	scaffold2169	bin73
wheatA15920	scaffold2169	bin73
wheatA02276	scaffold4162	bin73
wheatA02592	scaffold4162	bin73
wheatA04934	scaffold17025	bin74
wheatA06863	scaffold17025	bin74
wheatA04366	scaffold20813	bin74
wheatA01466	scaffold21308	bin74
wheatA07662	scaffold23645	bin74
wheatA04200	scaffold28685	bin74
wheatA08903	scaffold32358	bin74
wheatA12909	scaffold32358	bin74
wheatA10097	scaffold39432	bin74
wheatA07764	scaffold39563	bin74
wheatA09372	scaffold42670	bin74
wheatA10997	scaffold5791	bin74
wheatA15692	scaffold7658	bin74
wheatA04998	scaffold9475	bin74
wheatA10941	scaffold17180	bin75
wheatA11714	scaffold22876	bin75
wheatA03531	scaffold6699	bin75
wheatA07019	scaffold6699	bin75
wheatA10173	scaffold6699	bin75
wheatA14082	scaffold6699	bin75
wheatA07499	scaffold116398	bin80
wheatA09777	scaffold27212	bin80
wheatA13105	scaffold27212	bin80
wheatA13106	scaffold27212	bin80
wheatA02982	scaffold41735	bin81
wheatA10625	scaffold61617	bin81
wheatA10769	scaffold61617	bin81
wheatA06087	scaffold11918	bin82
wheatA06850	scaffold11918	bin82
wheatA01435	scaffold130829	bin83
wheatA13995	scaffold130829	bin83
wheatA15200	scaffold19151	bin83
wheatA02351	scaffold29600	bin83
wheatA12357	scaffold29600	bin83
wheatA03702	scaffold317	bin83
wheatA15076	scaffold317	bin83
wheatA08357	scaffold39205	bin83
wheatA03289	scaffold47648	bin83
wheatA03290	scaffold47648	bin83
wheatA06595	scaffold47648	bin83
wheatA13909	scaffold47648	bin83
wheatA04620	scaffold58404	bin83
wheatA15355	scaffold58404	bin83
wheatA08225	scaffold72583	bin83
wheatA00619	scaffold112558	bin84
wheatA12558	scaffold20955	bin85
wheatA15423	scaffold20955	bin85
wheatA04288	scaffold27030	bin86
wheatA09578	scaffold27030	bin86
wheatA12984	scaffold27030	bin86
wheatA06212	scaffold30717	bin86
wheatA06362	scaffold30717	bin86
wheatA09217	scaffold30717	bin86
wheatA09334	scaffold30717	bin86
wheatA12816	scaffold30717	bin86
wheatA10341	scaffold46631	bin86
wheatA03653	scaffold40049	bin87
wheatA04516	scaffold20757	bin88
wheatA05732	scaffold20757	bin88
wheatA04433	scaffold2156	bin88
wheatA15666	scaffold2156	bin88
wheatA10840	scaffold27425	bin88
wheatA11232	scaffold30064	bin88
wheatA08458	scaffold35068	bin88
wheatA08815	scaffold35068	bin88
wheatA06037	scaffold37586	bin88
wheatA07837	scaffold50631	bin88
wheatA06535	scaffold60829	bin88
wheatA06365	scaffold60829	bin88
wheatA06432	scaffold60829	bin88
wheatA06819	scaffold60829	bin88
wheatA09197	scaffold29853	bin89
wheatA01319	scaffold31848	bin92
wheatA15750	scaffold26959	bin95
wheatA03465	scaffold49014	bin95
wheatA05716	scaffold49014	bin95
wheatA03111	scaffold31226	bin97
wheatA09084	scaffold31226	bin97
wheatA06517	scaffold12393	bin98
wheatA09308	scaffold67598	bin98
wheatA14459	scaffold780	bin98
wheatA11412	scaffold7486	bin99
wheatA06383	scaffold67238	bin100
wheatA00075	scaffold10664	bin101
wheatA00768	scaffold10664	bin101
wheatA07297	scaffold10664	bin101
wheatA12833	scaffold10664	bin101
wheatA06218	scaffold80030	bin101
wheatA01636	scaffold58482	bin102
wheatA04075	scaffold58482	bin102
wheatA05385	scaffold58482	bin102
wheatA10846	scaffold58482	bin102
wheatA13194	scaffold1376	bin103
wheatA11484	scaffold63693	bin103
wheatA03884	scaffold2052	bin104
wheatA05525	scaffold2052	bin104
wheatA12943	scaffold14956	bin105
wheatA06857	scaffold91310	bin105
wheatA01413	scaffold9080	bin106
wheatA03913	scaffold9080	bin106
wheatA14182	scaffold9080	bin106
wheatA05336	scaffold14056	bin107
wheatA06413	scaffold14056	bin107
wheatA03688	scaffold19832	bin108
wheatA08292	scaffold19832	bin108
wheatA08944	scaffold19832	bin108
wheatA05243	scaffold28477	bin108
wheatA12784	scaffold178144	bin109
wheatA06567	scaffold2401	bin110
wheatA02366	scaffold27230	bin111
wheatA13862	scaffold27230	bin111
wheatA05089	scaffold51645	bin111
wheatA07495	scaffold1811	bin113
wheatA12930	scaffold41066	bin113
wheatA04172	scaffold56621	bin113
wheatA13525	scaffold38275	bin114
wheatA14926	scaffold51302	bin114
wheatA13777	scaffold60812	bin114
wheatA07079	scaffold66480	bin114
wheatA12870	scaffold66480	bin114
wheatA03654	scaffold6916	bin114
wheatA11640	scaffold6916	bin114
wheatA05974	scaffold75183	bin114
wheatA01877	scaffold7858	bin114
wheatA10858	scaffold7858	bin114
wheatA14444	scaffold7858	bin114
wheatA13288	scaffold90083	bin114
wheatA07839	scaffold28072	bin116
wheatA03512	scaffold40112	bin117
wheatA06282	scaffold40112	bin117
wheatA07169	scaffold40112	bin117
wheatA11208	scaffold40112	bin117
wheatA11320	scaffold54936	bin117
wheatA14081	scaffold35873	bin118
wheatA10721	scaffold24617	bin119
wheatA06709	scaffold25113	bin119
wheatA11393	scaffold25113	bin119
wheatA02548	scaffold3283	bin120
wheatA08887	scaffold119988	bin122
wheatA09557	scaffold23646	bin122
wheatA15264	scaffold23646	bin122
wheatA15763	scaffold23646	bin122
wheatA07408	scaffold12406	bin123
wheatA12578	scaffold74021	bin123
wheatA04432	scaffold10663	bin124
wheatA05436	scaffold10663	bin124
wheatA11066	scaffold10663	bin124
wheatA10377	scaffold49550	bin124
wheatA07096	scaffold24537	bin125
wheatA09556	scaffold24537	bin125
wheatA03282	scaffold23348	bin126
wheatA13787	scaffold38062	bin127
wheatA05179	scaffold42824	bin127
wheatA13182	scaffold42824	bin127
wheatA08030	scaffold18391	bin128
wheatA01181	scaffold24104	bin129
wheatA07890	scaffold24104	bin129
wheatA10973	scaffold24104	bin129
wheatA11416	scaffold24104	bin129
wheatA14502	scaffold85200	bin129
wheatA05225	scaffold7076	bin130
wheatA07804	scaffold7076	bin130
wheatA11411	scaffold11383	bin131
wheatA12004	scaffold11383	bin131
wheatA12407	scaffold11383	bin131
wheatA15325	scaffold11383	bin131
wheatA07008	scaffold4233	bin133
wheatA08268	scaffold13960	bin134
wheatA08782	scaffold58783	bin134
wheatA11354	scaffold5361	bin135
wheatA06952	scaffold37120	bin136
wheatA01865	scaffold6712	bin137
wheatA12650	scaffold30170	bin138
wheatA12563	scaffold129	bin139
wheatA05087	scaffold65545	bin139
wheatA13475	scaffold65545	bin139
wheatA04235	scaffold52367	bin140
wheatA09019	scaffold52367	bin140
wheatA07078	scaffold8646	bin140
wheatA10130	scaffold114913	bin141
wheatA03593	scaffold12030	bin142
wheatA08384	scaffold12030	bin142
wheatA08100	scaffold25320	bin142
wheatA14996	scaffold2827	bin144
wheatA10880	scaffold9592	bin144
wheatA06569	scaffold19382	bin145
wheatA07971	scaffold19382	bin145
wheatA14102	scaffold39884	bin145
wheatA15508	scaffold79728	bin145
wheatA03387	scaffold15168	bin146
wheatA13370	scaffold40844	bin146
wheatA09129	scaffold50621	bin146
wheatA12361	scaffold50621	bin146
wheatA06242	scaffold18152	bin147
wheatA14555	scaffold18152	bin147
wheatA06880	scaffold45434	bin147
wheatA08315	scaffold78868	bin147
wheatA10105	scaffold18459	bin148
wheatA11313	scaffold18459	bin148
wheatA05792	scaffold26990	bin148
wheatA09053	scaffold101337	bin149
wheatA15048	scaffold16068	bin149
wheatA15390	scaffold16068	bin149
wheatA08373	scaffold77427	bin150
wheatA15987	scaffold77427	bin150
wheatA05065	scaffold1590	bin151
wheatA10174	scaffold23576	bin151
wheatA05889	scaffold26523	bin151
wheatA09995	scaffold30651	bin151
wheatA12624	scaffold30651	bin151
