# Supplementary material for: Sequencing flow-sorted short arm of Haynaldia villosa chromosome 4V provides insights into its molecular structure and virtual gene order
Source: BMC Genomics. 2017 Oct 16;18:791. doi: 10.1186/s12864-017-4211-7 (PMC5644170; doi:10.1186/s12864-017-4211-7)
Supplement: Supplementary file 2 — The scaffold length distribution; Table S2. The numbers of genes in a scaffold; Table S3. Genome Zipper-based gene orders of H. villosa chromosome 4VS in Brachypodium; Table S4. Genome Zipper-based gene orders of H. villosa chromosome 4VS in Ae. tauschii chromosome 4D. (ZIP 4749 kb) [file 12864_2017_4211_MOESM2_ESM.zip › Table S2.xlsx]

## Sheet: Sheet1
Table S2 The numbers of genes in a scaffold
scaffold_id	chromosome	scaffold_length	gene_number
Hecate_CTG:136971484936564939	4VS	1071	1
Hecate_CTG:136971729749696187	4VS	1146	1
Hecate_CTG:136971751224549303	4VS	1589	1
Hecate_CTG:136971798469173953	4VS	1992	1
Hecate_CTG:136971965972884521	4VS	6253	1
Hecate_CTG:136971970267850545	4VS	1340	1
Hecate_CTG:136971996037652139	4VS	2469	1
Hecate_CTG:136972021807509397	4VS	4165	1
Hecate_CTG:136972107706819337	4VS	3565	1
Hecate_CTG:136972112001821043	4VS	10762	1
Hecate_CTG:136972150656516331	4VS	1967	1
Hecate_CTG:136972159246456537	4VS	3132	1
Hecate_CTG:136972197901133999	4VS	4734	1
Hecate_CTG:136972249440742561	4VS	6056	1
Hecate_CTG:136972253735736115	4VS	5848	1
Hecate_CTG:136972305275338675	4VS	6251	1
Hecate_CTG:136972386879671723	4VS	1546	1
Hecate_CTG:136972399764630069	4VS	4200	1
Hecate_CTG:136972412649498133	4VS	5732	1
Hecate_CTG:136972425534399159	4VS	5035	1
Hecate_CTG:136972429829401279	4VS	5913	1
Hecate_CTG:136972451304239379	4VS	2581	1
Hecate_CTG:136972472779055015	4VS	1944	1
Hecate_CTG:136972498548859879	4VS	3809	1
Hecate_CTG:136972515728748301	4VS	9411	2
Hecate_CTG:136972532908606287	4VS	3935	1
Hecate_CTG:136972661757615659	4VS	2481	1
Hecate_CTG:136972691822394133	4VS	5563	1
Hecate_CTG:136972704707279603	4VS	4681	1
Hecate_CTG:136972717592195165	4VS	4384	1
Hecate_CTG:136972730477112153	4VS	5659	1
Hecate_CTG:136972764836829257	4VS	3951	1
Hecate_CTG:136972786311685951	4VS	4521	1
Hecate_CTG:136972816376420007	4VS	3788	1
Hecate_CTG:136972816376423531	4VS	15423	3
Hecate_CTG:136972820671383331	4VS	13160	1
Hecate_CTG:136972885095930617	4VS	4084	1
Hecate_CTG:136972889390864147	4VS	4658	1
Hecate_CTG:136972897980799461	4VS	1380	1
Hecate_CTG:136972910865693841	4VS	6985	1
Hecate_CTG:136972932340527057	4VS	1624	1
Hecate_CTG:136972932340565735	4VS	8277	1
Hecate_CTG:136972970995262621	4VS	7636	1
Hecate_CTG:136972975290248917	4VS	1083	1
Hecate_CTG:136972983880174401	4VS	9567	1
Hecate_CTG:136973052599659593	4VS	2260	1
Hecate_CTG:136973086959341949	4VS	4055	1
Hecate_CTG:136973099844267271	4VS	5291	1
Hecate_CTG:136973099844275889	4VS	5229	2
Hecate_CTG:136973108434185693	4VS	2003	1
Hecate_CTG:136973134203996385	4VS	2026	1
Hecate_CTG:136973155678862285	4VS	10048	1
Hecate_CTG:136973177153693869	4VS	9838	1
Hecate_CTG:136973202923497651	4VS	4171	2
Hecate_CTG:136973207218475461	4VS	7691	1
Hecate_CTG:136973228693291645	4VS	5323	1
Hecate_CTG:136973237283246557	4VS	5825	1
Hecate_CTG:136973275937953547	4VS	9814	1
Hecate_CTG:136973280232912155	4VS	3584	1
Hecate_CTG:136973361837254255	4VS	5516	1
Hecate_CTG:136973383312105035	4VS	3746	1
Hecate_CTG:136973391902054093	4VS	7891	1
Hecate_CTG:136973421966802183	4VS	3551	1
Hecate_CTG:136973421966808575	4VS	2550	1
Hecate_CTG:136973460621512701	4VS	5970	1
Hecate_CTG:136973473506405679	4VS	6445	1
Hecate_CTG:136973482096388349	4VS	6693	2
Hecate_CTG:136973503571204831	4VS	4293	1
Hecate_CTG:136973542225888405	4VS	1450	1
Hecate_CTG:136973546520853649	4VS	4752	1
Hecate_CTG:136973589470566867	4VS	3255	1
Hecate_CTG:136973598060465487	4VS	2259	1
Hecate_CTG:136973610945388027	4VS	2209	1
Hecate_CTG:136973623830282877	4VS	12010	1
Hecate_CTG:136973623830290021	4VS	2215	1
Hecate_CTG:136973641010136571	4VS	5713	1
Hecate_CTG:136973653895065661	4VS	1909	1
Hecate_CTG:136973688254811013	4VS	4657	1
Hecate_CTG:136973726909476145	4VS	1937	1
Hecate_CTG:136973739794396521	4VS	2069	1
Hecate_CTG:136973752679329279	4VS	6089	1
Hecate_CTG:136973769859159233	4VS	3260	1
Hecate_CTG:136973787039057715	4VS	2027	1
Hecate_CTG:136973812808847321	4VS	1054	1
Hecate_CTG:136973812808850277	4VS	3599	1
Hecate_CTG:136973817103820209	4VS	4125	1
Hecate_CTG:136973842873594205	4VS	7117	1
Hecate_CTG:136973855758528445	4VS	9246	2
Hecate_CTG:136973860053490413	4VS	4104	1
Hecate_CTG:136973864348474167	4VS	2497	1
Hecate_CTG:136973890118232163	4VS	4523	1
Hecate_CTG:136973890118255277	4VS	4965	2
Hecate_CTG:136973894413217245	4VS	2212	1
Hecate_CTG:136973907298103985	4VS	2150	1
Hecate_CTG:136973924478016617	4VS	7817	1
Hecate_CTG:136973967427693615	4VS	10906	3
Hecate_CTG:136973976017620601	4VS	3700	1
Hecate_CTG:136973984607554509	4VS	3311	1
Hecate_CTG:136973997492432405	4VS	4120	1
Hecate_CTG:136974006082360959	4VS	4750	1
Hecate_CTG:136974040442078377	4VS	8474	2
Hecate_CTG:136974040442138417	4VS	5609	1
Hecate_CTG:136974049032013473	4VS	2115	1
Hecate_CTG:136974057621987473	4VS	3287	1
Hecate_CTG:136974061916947307	4VS	4578	1
Hecate_CTG:136974100571667083	4VS	9180	1
Hecate_CTG:136974104866607169	4VS	5125	1
Hecate_CTG:136974126341448257	4VS	4082	1
Hecate_CTG:136974130636444325	4VS	3466	1
Hecate_CTG:136974139226365975	4VS	9871	2
Hecate_CTG:136974147816302569	4VS	3029	1
Hecate_CTG:136974152111253333	4VS	3453	1
Hecate_CTG:136974152111260505	4VS	4898	1
Hecate_CTG:136974152111277745	4VS	1712	1
Hecate_CTG:136974164996175469	4VS	2513	1
Hecate_CTG:136974190765975409	4VS	5078	1
Hecate_CTG:136974199355924069	4VS	1481	1
Hecate_CTG:136974216535762173	4VS	2653	1
Hecate_CTG:136974216535780837	4VS	5255	1
Hecate_CTG:136974225125710489	4VS	5507	1
Hecate_CTG:136974242305587169	4VS	6033	1
Hecate_CTG:136974259485440371	4VS	5329	1
Hecate_CTG:136974263780415413	4VS	4304	1
Hecate_CTG:136974272370354629	4VS	1580	1
Hecate_CTG:136974276665328667	4VS	3423	1
Hecate_CTG:136974285255257079	4VS	10754	1
Hecate_CTG:136974293845208991	4VS	7783	2
Hecate_CTG:136974323909966723	4VS	2641	1
Hecate_CTG:136974349679760733	4VS	5732	1
Hecate_CTG:136974358269671003	4VS	1020	1
Hecate_CTG:136974362564624411	4VS	6772	1
Hecate_CTG:136974366859599833	4VS	2019	1
Hecate_CTG:136974375449546701	4VS	1485	1
Hecate_CTG:136974401219382971	4VS	1472	1
Hecate_CTG:136974409809287593	4VS	2577	1
Hecate_CTG:136974422694201983	4VS	1562	1
Hecate_CTG:136974422694222027	4VS	1547	1
Hecate_CTG:136974439874073879	4VS	5041	1
Hecate_CTG:136974448464027665	4VS	2754	1
Hecate_CTG:136974461348889609	4VS	1150	1
Hecate_CTG:136974482823744635	4VS	3237	1
Hecate_CTG:136974482823758325	4VS	1489	1
Hecate_CTG:136974482823765737	4VS	6214	2
Hecate_CTG:136974491413667659	4VS	1910	1
Hecate_CTG:136974521478431323	4VS	1545	1
Hecate_CTG:136974525773396041	4VS	3329	1
Hecate_CTG:136974538658310045	4VS	7157	2
Hecate_CTG:136974547248253315	4VS	6583	2
Hecate_CTG:136974547248261281	4VS	2006	1
Hecate_CTG:136974551543189051	4VS	2712	1
Hecate_CTG:136974560133142697	4VS	3529	1
Hecate_CTG:136974568723084985	4VS	5683	1
Hecate_CTG:136974568723107425	4VS	3024	1
Hecate_CTG:136974573018028929	4VS	3395	1
Hecate_CTG:136974590197913643	4VS	9529	1
Hecate_CTG:136974594492919501	4VS	5226	1
Hecate_CTG:136974598787866295	4VS	1236	1
Hecate_CTG:136974611672768493	4VS	3759	1
Hecate_CTG:136974637442574019	4VS	13251	1
Hecate_CTG:136974641737555451	4VS	3868	1
Hecate_CTG:136974646032512009	4VS	3920	1
Hecate_CTG:136974684687177533	4VS	1498	1
Hecate_CTG:136974693277159287	4VS	5471	1
Hecate_CTG:136974710457015015	4VS	8343	1
Hecate_CTG:136974723341931861	4VS	1084	1
Hecate_CTG:136974736226823039	4VS	7346	1
Hecate_CTG:136974740521775611	4VS	5548	1
Hecate_CTG:136974766291582985	4VS	5077	1
Hecate_CTG:136974779176468215	4VS	4314	1
Hecate_CTG:136974779176497723	4VS	6524	1
Hecate_CTG:136974787766409559	4VS	4139	1
Hecate_CTG:136974792061379051	4VS	12017	1
Hecate_CTG:136974800651320963	4VS	7277	1
Hecate_CTG:136974804946281417	4VS	1950	1
Hecate_CTG:136974804946293519	4VS	4474	1
Hecate_CTG:136974822126142667	4VS	2519	1
Hecate_CTG:136974826421113209	4VS	2661	1
Hecate_CTG:136974826421135105	4VS	3205	1
Hecate_CTG:136974835011058407	4VS	8291	2
Hecate_CTG:136974852190918301	4VS	12540	1
Hecate_CTG:136974860780849039	4VS	5524	2
Hecate_CTG:136974869370817095	4VS	8940	1
Hecate_CTG:136974886550674799	4VS	5681	1
Hecate_CTG:136974908025515077	4VS	15571	1
Hecate_CTG:136974916615465429	4VS	3648	1
Hecate_CTG:136974938090268837	4VS	3570	1
Hecate_CTG:136974950975174129	4VS	2580	1
Hecate_CTG:136974959565108071	4VS	1041	1
Hecate_CTG:136974959565118005	4VS	1651	1
Hecate_CTG:136974963860069455	4VS	1429	1
Hecate_CTG:136974963860092549	4VS	2200	1
Hecate_CTG:136974985334936947	4VS	7464	1
Hecate_CTG:136974985334944331	4VS	1484	1
Hecate_CTG:136974998219834227	4VS	2163	1
Hecate_CTG:136975006809718807	4VS	6210	1
Hecate_CTG:136975006809763697	4VS	5133	1
Hecate_CTG:136975006809765147	4VS	4928	1
Hecate_CTG:136975011104745151	4VS	5367	1
Hecate_CTG:136975032579564567	4VS	8835	1
Hecate_CTG:136975041169485831	4VS	3861	1
Hecate_CTG:136975045464451311	4VS	1812	1
Hecate_CTG:136975049759451979	4VS	10007	2
Hecate_CTG:136975054054385511	4VS	4001	1
Hecate_CTG:136975054054391949	4VS	2359	1
Hecate_CTG:136975075529256279	4VS	3292	1
Hecate_CTG:136975079824182091	4VS	1171	1
Hecate_CTG:136975079824193361	4VS	5117	1
Hecate_CTG:136975079824217405	4VS	4957	1
Hecate_CTG:136975079824222135	4VS	6147	1
Hecate_CTG:136975088414139211	4VS	4812	1
Hecate_CTG:136975092709067737	4VS	1252	1
Hecate_CTG:136975092709087657	4VS	3827	1
Hecate_CTG:136975105594027151	4VS	3563	1
Hecate_CTG:136975131363792679	4VS	3355	1
Hecate_CTG:136975135658768949	4VS	7599	1
Hecate_CTG:136975135658792079	4VS	2003	1
Hecate_CTG:136975204378218029	4VS	2656	1
Hecate_CTG:136975204378235045	4VS	2765	1
Hecate_CTG:136975217263177205	4VS	3717	1
Hecate_CTG:136975221558124357	4VS	3232	1
Hecate_CTG:136975230148062309	4VS	3071	1
Hecate_CTG:44396252305031171	4VS	2209	1
Hecate_Gapcloser:10	4VS	183957	5
Hecate_Gapcloser:100	4VS	126506	1
Hecate_Gapcloser:1000	4VS	95507	2
Hecate_Gapcloser:1001	4VS	153858	3
Hecate_Gapcloser:1002	4VS	20774	1
Hecate_Gapcloser:1003	4VS	49749	2
Hecate_Gapcloser:1004	4VS	59350	2
Hecate_Gapcloser:1008	4VS	76594	2
Hecate_Gapcloser:101	4VS	55554	1
Hecate_Gapcloser:1011	4VS	143424	2
Hecate_Gapcloser:1012	4VS	149618	4
Hecate_Gapcloser:1015	4VS	51350	1
Hecate_Gapcloser:1016	4VS	157365	3
Hecate_Gapcloser:1017	4VS	98438	5
Hecate_Gapcloser:1018	4VS	61456	1
Hecate_Gapcloser:1019	4VS	31482	1
Hecate_Gapcloser:102	4VS	68282	1
Hecate_Gapcloser:1021	4VS	31252	1
Hecate_Gapcloser:1024	4VS	86365	2
Hecate_Gapcloser:1025	4VS	55943	2
Hecate_Gapcloser:1029	4VS	178949	3
Hecate_Gapcloser:103	4VS	40175	2
Hecate_Gapcloser:1032	4VS	117277	2
Hecate_Gapcloser:1034	4VS	104655	3
Hecate_Gapcloser:1039	4VS	63358	1
Hecate_Gapcloser:1041	4VS	211165	4
Hecate_Gapcloser:1043	4VS	53606	1
Hecate_Gapcloser:1047	4VS	109017	2
Hecate_Gapcloser:105	4VS	144383	3
Hecate_Gapcloser:1050	4VS	349205	17
Hecate_Gapcloser:1054	4VS	140719	2
Hecate_Gapcloser:1058	4VS	77835	2
Hecate_Gapcloser:106	4VS	144261	1
Hecate_Gapcloser:1062	4VS	115895	2
Hecate_Gapcloser:1063	4VS	141257	2
Hecate_Gapcloser:1064	4VS	69551	2
Hecate_Gapcloser:1065	4VS	84420	1
Hecate_Gapcloser:1066	4VS	119625	2
Hecate_Gapcloser:1070	4VS	46450	1
Hecate_Gapcloser:1081	4VS	102952	3
Hecate_Gapcloser:1082	4VS	78422	1
Hecate_Gapcloser:1086	4VS	20302	1
Hecate_Gapcloser:1088	4VS	74605	1
Hecate_Gapcloser:1089	4VS	25367	2
Hecate_Gapcloser:1090	4VS	66575	1
Hecate_Gapcloser:1095	4VS	48757	3
Hecate_Gapcloser:1097	4VS	62213	1
Hecate_Gapcloser:1099	4VS	121730	1
Hecate_Gapcloser:11	4VS	88790	1
Hecate_Gapcloser:110	4VS	85351	1
Hecate_Gapcloser:1101	4VS	56880	3
Hecate_Gapcloser:1104	4VS	217675	2
Hecate_Gapcloser:1107	4VS	131712	3
Hecate_Gapcloser:1109	4VS	97564	3
Hecate_Gapcloser:1110	4VS	78000	1
Hecate_Gapcloser:1111	4VS	79496	1
Hecate_Gapcloser:1115	4VS	28211	1
Hecate_Gapcloser:1116	4VS	62085	1
Hecate_Gapcloser:1117	4VS	88970	1
Hecate_Gapcloser:1118	4VS	53480	1
Hecate_Gapcloser:112	4VS	168634	2
Hecate_Gapcloser:1120	4VS	129730	4
Hecate_Gapcloser:1122	4VS	46927	1
Hecate_Gapcloser:1123	4VS	103908	1
Hecate_Gapcloser:1124	4VS	89489	1
Hecate_Gapcloser:1125	4VS	61802	1
Hecate_Gapcloser:113	4VS	244115	5
Hecate_Gapcloser:1132	4VS	88017	1
Hecate_Gapcloser:1133	4VS	101445	2
Hecate_Gapcloser:1134	4VS	103077	1
Hecate_Gapcloser:1136	4VS	48381	1
Hecate_Gapcloser:1137	4VS	58673	2
Hecate_Gapcloser:114	4VS	219614	2
Hecate_Gapcloser:1140	4VS	146728	3
Hecate_Gapcloser:1142	4VS	139561	5
Hecate_Gapcloser:1145	4VS	67753	1
Hecate_Gapcloser:1147	4VS	48147	2
Hecate_Gapcloser:1151	4VS	143001	3
Hecate_Gapcloser:1153	4VS	111878	3
Hecate_Gapcloser:1155	4VS	104273	1
Hecate_Gapcloser:1156	4VS	47438	1
Hecate_Gapcloser:116	4VS	206450	2
Hecate_Gapcloser:1160	4VS	59535	1
Hecate_Gapcloser:1161	4VS	243824	4
Hecate_Gapcloser:1163	4VS	74315	1
Hecate_Gapcloser:1166	4VS	65348	1
Hecate_Gapcloser:1169	4VS	115615	5
Hecate_Gapcloser:1170	4VS	55352	4
Hecate_Gapcloser:1172	4VS	85050	2
Hecate_Gapcloser:1178	4VS	55217	2
Hecate_Gapcloser:1180	4VS	94905	1
Hecate_Gapcloser:1185	4VS	56527	2
Hecate_Gapcloser:1194	4VS	115565	3
Hecate_Gapcloser:1195	4VS	87305	1
Hecate_Gapcloser:1198	4VS	46428	1
Hecate_Gapcloser:12	4VS	113834	1
Hecate_Gapcloser:1204	4VS	88365	2
Hecate_Gapcloser:1205	4VS	117068	2
Hecate_Gapcloser:1206	4VS	204919	1
Hecate_Gapcloser:1211	4VS	60514	1
Hecate_Gapcloser:1212	4VS	90727	1
Hecate_Gapcloser:1213	4VS	197459	1
Hecate_Gapcloser:1214	4VS	26379	1
Hecate_Gapcloser:1215	4VS	36424	2
Hecate_Gapcloser:1217	4VS	29695	1
Hecate_Gapcloser:122	4VS	282539	7
Hecate_Gapcloser:1220	4VS	95800	1
Hecate_Gapcloser:1222	4VS	309937	2
Hecate_Gapcloser:1223	4VS	31175	1
Hecate_Gapcloser:1226	4VS	16632	2
Hecate_Gapcloser:1227	4VS	24496	1
Hecate_Gapcloser:124	4VS	173169	1
Hecate_Gapcloser:1245	4VS	102511	2
Hecate_Gapcloser:1246	4VS	106132	3
Hecate_Gapcloser:1248	4VS	36291	1
Hecate_Gapcloser:1249	4VS	69897	1
Hecate_Gapcloser:125	4VS	83001	2
Hecate_Gapcloser:1255	4VS	39047	3
Hecate_Gapcloser:1256	4VS	32855	1
Hecate_Gapcloser:126	4VS	58846	2
Hecate_Gapcloser:1266	4VS	153952	5
Hecate_Gapcloser:1270	4VS	21411	1
Hecate_Gapcloser:1276	4VS	72710	3
Hecate_Gapcloser:1279	4VS	41513	2
Hecate_Gapcloser:128	4VS	73633	1
Hecate_Gapcloser:1280	4VS	54812	1
Hecate_Gapcloser:129	4VS	110010	3
Hecate_Gapcloser:1290	4VS	84949	1
Hecate_Gapcloser:1292	4VS	113754	2
Hecate_Gapcloser:1294	4VS	34479	1
Hecate_Gapcloser:1296	4VS	85538	3
Hecate_Gapcloser:1297	4VS	29142	1
Hecate_Gapcloser:1298	4VS	147060	1
Hecate_Gapcloser:13	4VS	321696	5
Hecate_Gapcloser:1304	4VS	36613	2
Hecate_Gapcloser:1309	4VS	42045	1
Hecate_Gapcloser:131	4VS	61268	1
Hecate_Gapcloser:1311	4VS	37459	1
Hecate_Gapcloser:1316	4VS	60093	1
Hecate_Gapcloser:1318	4VS	130464	2
Hecate_Gapcloser:132	4VS	155026	4
Hecate_Gapcloser:1321	4VS	117793	3
Hecate_Gapcloser:1322	4VS	15795	1
Hecate_Gapcloser:1324	4VS	66946	1
Hecate_Gapcloser:1328	4VS	41479	1
Hecate_Gapcloser:133	4VS	71560	1
Hecate_Gapcloser:1333	4VS	38552	1
Hecate_Gapcloser:1335	4VS	95077	1
Hecate_Gapcloser:1337	4VS	83010	2
Hecate_Gapcloser:1339	4VS	23170	1
Hecate_Gapcloser:1347	4VS	99823	1
Hecate_Gapcloser:1348	4VS	26982	1
Hecate_Gapcloser:1350	4VS	32643	1
Hecate_Gapcloser:1351	4VS	99962	2
Hecate_Gapcloser:1359	4VS	94472	4
Hecate_Gapcloser:136	4VS	176627	5
Hecate_Gapcloser:1362	4VS	63611	2
Hecate_Gapcloser:1364	4VS	55193	1
Hecate_Gapcloser:137	4VS	92656	2
Hecate_Gapcloser:1373	4VS	41253	1
Hecate_Gapcloser:1378	4VS	156401	4
Hecate_Gapcloser:1383	4VS	80752	2
Hecate_Gapcloser:1384	4VS	73767	1
Hecate_Gapcloser:1386	4VS	35548	1
Hecate_Gapcloser:1389	4VS	135939	2
Hecate_Gapcloser:1393	4VS	62169	1
Hecate_Gapcloser:1394	4VS	64717	1
Hecate_Gapcloser:1395	4VS	101393	4
Hecate_Gapcloser:14	4VS	138463	2
Hecate_Gapcloser:1405	4VS	73461	1
Hecate_Gapcloser:1406	4VS	160990	5
Hecate_Gapcloser:1410	4VS	41506	1
Hecate_Gapcloser:1411	4VS	106764	2
Hecate_Gapcloser:1413	4VS	67737	2
Hecate_Gapcloser:1414	4VS	56578	1
Hecate_Gapcloser:1415	4VS	51701	1
Hecate_Gapcloser:1419	4VS	128006	1
Hecate_Gapcloser:1426	4VS	85019	5
Hecate_Gapcloser:1439	4VS	117620	2
Hecate_Gapcloser:144	4VS	80371	2
Hecate_Gapcloser:1445	4VS	55170	1
Hecate_Gapcloser:1447	4VS	17125	1
Hecate_Gapcloser:145	4VS	146799	2
Hecate_Gapcloser:1454	4VS	89880	3
Hecate_Gapcloser:1455	4VS	41868	1
Hecate_Gapcloser:1458	4VS	58011	2
Hecate_Gapcloser:146	4VS	223754	1
Hecate_Gapcloser:1462	4VS	61134	1
Hecate_Gapcloser:1467	4VS	68351	1
Hecate_Gapcloser:147	4VS	136321	3
Hecate_Gapcloser:148	4VS	146159	1
Hecate_Gapcloser:149	4VS	37017	2
Hecate_Gapcloser:1490	4VS	48196	2
Hecate_Gapcloser:1491	4VS	49954	2
Hecate_Gapcloser:1493	4VS	22994	1
Hecate_Gapcloser:15	4VS	112247	3
Hecate_Gapcloser:150	4VS	177799	4
Hecate_Gapcloser:1500	4VS	16063	1
Hecate_Gapcloser:1509	4VS	41345	2
Hecate_Gapcloser:151	4VS	142200	1
Hecate_Gapcloser:1514	4VS	85908	1
Hecate_Gapcloser:1526	4VS	108845	1
Hecate_Gapcloser:154	4VS	70858	2
Hecate_Gapcloser:1540	4VS	48691	2
Hecate_Gapcloser:1542	4VS	25875	2
Hecate_Gapcloser:1543	4VS	167651	1
Hecate_Gapcloser:1549	4VS	10082	1
Hecate_Gapcloser:155	4VS	65031	1
Hecate_Gapcloser:1559	4VS	3398	1
Hecate_Gapcloser:156	4VS	67895	2
Hecate_Gapcloser:1563	4VS	45353	1
Hecate_Gapcloser:1568	4VS	221234	3
Hecate_Gapcloser:157	4VS	384077	9
Hecate_Gapcloser:1573	4VS	106529	6
Hecate_Gapcloser:1574	4VS	108852	3
Hecate_Gapcloser:158	4VS	105131	2
Hecate_Gapcloser:1585	4VS	127898	1
Hecate_Gapcloser:1586	4VS	60170	1
Hecate_Gapcloser:1587	4VS	64584	1
Hecate_Gapcloser:159	4VS	64802	1
Hecate_Gapcloser:1591	4VS	71359	1
Hecate_Gapcloser:16	4VS	120764	3
Hecate_Gapcloser:1601	4VS	17739	1
Hecate_Gapcloser:1607	4VS	52885	2
Hecate_Gapcloser:1608	4VS	101190	3
Hecate_Gapcloser:161	4VS	85744	1
Hecate_Gapcloser:1614	4VS	56008	1
Hecate_Gapcloser:162	4VS	63446	1
Hecate_Gapcloser:1633	4VS	70456	1
Hecate_Gapcloser:1635	4VS	32217	1
Hecate_Gapcloser:164	4VS	124206	2
Hecate_Gapcloser:1647	4VS	23287	1
Hecate_Gapcloser:165	4VS	70343	3
Hecate_Gapcloser:1650	4VS	82183	2
Hecate_Gapcloser:166	4VS	93671	5
Hecate_Gapcloser:1660	4VS	111356	3
Hecate_Gapcloser:1661	4VS	89791	1
Hecate_Gapcloser:1662	4VS	103552	2
Hecate_Gapcloser:1665	4VS	29194	1
Hecate_Gapcloser:1672	4VS	42709	1
Hecate_Gapcloser:1675	4VS	52927	1
Hecate_Gapcloser:168	4VS	115390	2
Hecate_Gapcloser:169	4VS	38870	1
Hecate_Gapcloser:1691	4VS	48353	3
Hecate_Gapcloser:1692	4VS	140791	2
Hecate_Gapcloser:1695	4VS	60504	2
Hecate_Gapcloser:1699	4VS	87551	5
Hecate_Gapcloser:17	4VS	123065	1
Hecate_Gapcloser:1702	4VS	23313	1
Hecate_Gapcloser:1709	4VS	58495	1
Hecate_Gapcloser:1712	4VS	82475	3
Hecate_Gapcloser:1716	4VS	24260	1
Hecate_Gapcloser:1720	4VS	59194	3
Hecate_Gapcloser:1725	4VS	51911	1
Hecate_Gapcloser:1729	4VS	21396	1
Hecate_Gapcloser:1739	4VS	100525	1
Hecate_Gapcloser:174	4VS	83378	3
Hecate_Gapcloser:1742	4VS	45919	1
Hecate_Gapcloser:1748	4VS	3998	1
Hecate_Gapcloser:175	4VS	288121	5
Hecate_Gapcloser:1751	4VS	36154	1
Hecate_Gapcloser:1762	4VS	80264	1
Hecate_Gapcloser:1769	4VS	92552	1
Hecate_Gapcloser:177	4VS	95461	2
Hecate_Gapcloser:1778	4VS	17530	1
Hecate_Gapcloser:178	4VS	31464	1
Hecate_Gapcloser:1780	4VS	61340	1
Hecate_Gapcloser:1781	4VS	56009	3
Hecate_Gapcloser:1784	4VS	78413	2
Hecate_Gapcloser:179	4VS	333719	7
Hecate_Gapcloser:1790	4VS	86784	2
Hecate_Gapcloser:1791	4VS	42025	2
Hecate_Gapcloser:1799	4VS	67354	2
Hecate_Gapcloser:18	4VS	197104	2
Hecate_Gapcloser:1803	4VS	53036	1
Hecate_Gapcloser:1810	4VS	55422	1
Hecate_Gapcloser:182	4VS	22987	1
Hecate_Gapcloser:1822	4VS	31287	2
Hecate_Gapcloser:1828	4VS	39354	1
Hecate_Gapcloser:183	4VS	175236	4
Hecate_Gapcloser:1833	4VS	31246	1
Hecate_Gapcloser:1845	4VS	23380	1
Hecate_Gapcloser:1849	4VS	149167	3
Hecate_Gapcloser:1853	4VS	75463	3
Hecate_Gapcloser:1856	4VS	73867	1
Hecate_Gapcloser:1858	4VS	65304	1
Hecate_Gapcloser:186	4VS	62033	1
Hecate_Gapcloser:1866	4VS	84235	3
Hecate_Gapcloser:187	4VS	101306	2
Hecate_Gapcloser:1878	4VS	38244	2
Hecate_Gapcloser:1882	4VS	27760	1
Hecate_Gapcloser:189	4VS	73036	4
Hecate_Gapcloser:1895	4VS	49312	2
Hecate_Gapcloser:1898	4VS	22685	1
Hecate_Gapcloser:19	4VS	95964	1
Hecate_Gapcloser:1901	4VS	29289	1
Hecate_Gapcloser:1914	4VS	22362	1
Hecate_Gapcloser:1916	4VS	107734	1
Hecate_Gapcloser:1919	4VS	61797	1
Hecate_Gapcloser:192	4VS	39824	1
Hecate_Gapcloser:1925	4VS	18380	2
Hecate_Gapcloser:1926	4VS	43917	1
Hecate_Gapcloser:193	4VS	54758	2
Hecate_Gapcloser:1931	4VS	127377	4
Hecate_Gapcloser:1936	4VS	75980	2
Hecate_Gapcloser:1937	4VS	30458	1
Hecate_Gapcloser:1938	4VS	68628	1
Hecate_Gapcloser:194	4VS	300777	6
Hecate_Gapcloser:196	4VS	59577	1
Hecate_Gapcloser:1963	4VS	27408	2
Hecate_Gapcloser:1964	4VS	84415	2
Hecate_Gapcloser:1968	4VS	65782	1
Hecate_Gapcloser:197	4VS	108558	2
Hecate_Gapcloser:1979	4VS	23966	2
Hecate_Gapcloser:199	4VS	43461	1
Hecate_Gapcloser:1995	4VS	93339	1
Hecate_Gapcloser:1999	4VS	74435	2
Hecate_Gapcloser:20	4VS	521059	9
Hecate_Gapcloser:200	4VS	204902	2
Hecate_Gapcloser:201	4VS	52209	1
Hecate_Gapcloser:2020	4VS	31165	1
Hecate_Gapcloser:203	4VS	49323	1
Hecate_Gapcloser:2031	4VS	132563	3
Hecate_Gapcloser:2034	4VS	59761	1
Hecate_Gapcloser:204	4VS	109285	1
Hecate_Gapcloser:2047	4VS	73592	1
Hecate_Gapcloser:2051	4VS	13561	1
Hecate_Gapcloser:2055	4VS	40410	1
Hecate_Gapcloser:206	4VS	497285	12
Hecate_Gapcloser:2063	4VS	46433	1
Hecate_Gapcloser:207	4VS	119946	2
Hecate_Gapcloser:208	4VS	147863	2
Hecate_Gapcloser:2089	4VS	10588	1
Hecate_Gapcloser:2090	4VS	65022	1
Hecate_Gapcloser:2091	4VS	62462	1
Hecate_Gapcloser:210	4VS	56529	2
Hecate_Gapcloser:211	4VS	142150	3
Hecate_Gapcloser:2111	4VS	3837	1
Hecate_Gapcloser:2116	4VS	96315	4
Hecate_Gapcloser:212	4VS	179986	7
Hecate_Gapcloser:213	4VS	46844	2
Hecate_Gapcloser:2143	4VS	55462	3
Hecate_Gapcloser:2148	4VS	81715	1
Hecate_Gapcloser:2157	4VS	37089	2
Hecate_Gapcloser:216	4VS	95263	5
Hecate_Gapcloser:2160	4VS	47044	1
Hecate_Gapcloser:2164	4VS	49173	1
Hecate_Gapcloser:2177	4VS	24969	1
Hecate_Gapcloser:2178	4VS	43410	2
Hecate_Gapcloser:218	4VS	161994	2
Hecate_Gapcloser:219	4VS	171983	1
Hecate_Gapcloser:220	4VS	154065	3
Hecate_Gapcloser:2202	4VS	30442	3
Hecate_Gapcloser:2205	4VS	18136	1
Hecate_Gapcloser:221	4VS	97713	1
Hecate_Gapcloser:2213	4VS	20655	1
Hecate_Gapcloser:2229	4VS	22558	1
Hecate_Gapcloser:2234	4VS	22001	1
Hecate_Gapcloser:2239	4VS	23949	1
Hecate_Gapcloser:2245	4VS	39003	1
Hecate_Gapcloser:225	4VS	150714	2
Hecate_Gapcloser:2252	4VS	41514	2
Hecate_Gapcloser:2258	4VS	49568	1
Hecate_Gapcloser:226	4VS	315100	4
Hecate_Gapcloser:2266	4VS	15728	1
Hecate_Gapcloser:2272	4VS	62619	1
Hecate_Gapcloser:2275	4VS	63844	1
Hecate_Gapcloser:2283	4VS	23188	1
Hecate_Gapcloser:229	4VS	116340	5
Hecate_Gapcloser:23	4VS	87973	2
Hecate_Gapcloser:231	4VS	84664	3
Hecate_Gapcloser:232	4VS	145577	3
Hecate_Gapcloser:2321	4VS	33673	1
Hecate_Gapcloser:233	4VS	283480	5
Hecate_Gapcloser:2344	4VS	21066	1
Hecate_Gapcloser:2356	4VS	27133	1
Hecate_Gapcloser:2365	4VS	47590	2
Hecate_Gapcloser:2374	4VS	47912	2
Hecate_Gapcloser:2378	4VS	71621	1
Hecate_Gapcloser:238	4VS	68682	1
Hecate_Gapcloser:239	4VS	74410	1
Hecate_Gapcloser:2399	4VS	26842	1
Hecate_Gapcloser:240	4VS	45293	1
Hecate_Gapcloser:2406	4VS	57588	2
Hecate_Gapcloser:242	4VS	51587	3
Hecate_Gapcloser:2422	4VS	24084	1
Hecate_Gapcloser:2426	4VS	77586	2
Hecate_Gapcloser:2448	4VS	21279	1
Hecate_Gapcloser:2449	4VS	38175	1
Hecate_Gapcloser:246	4VS	119953	2
Hecate_Gapcloser:248	4VS	52871	1
Hecate_Gapcloser:2486	4VS	2025	1
Hecate_Gapcloser:249	4VS	237529	4
Hecate_Gapcloser:25	4VS	117196	3
Hecate_Gapcloser:2509	4VS	71074	3
Hecate_Gapcloser:251	4VS	94728	2
Hecate_Gapcloser:252	4VS	72852	1
Hecate_Gapcloser:2523	4VS	10638	1
Hecate_Gapcloser:2527	4VS	30822	1
Hecate_Gapcloser:2535	4VS	24127	1
Hecate_Gapcloser:254	4VS	70418	1
Hecate_Gapcloser:2550	4VS	51438	3
Hecate_Gapcloser:2558	4VS	38051	1
Hecate_Gapcloser:256	4VS	159541	2
Hecate_Gapcloser:2565	4VS	13925	1
Hecate_Gapcloser:2567	4VS	1431	1
Hecate_Gapcloser:257	4VS	150176	1
Hecate_Gapcloser:2577	4VS	44874	1
Hecate_Gapcloser:2579	4VS	35123	1
Hecate_Gapcloser:26	4VS	136525	5
Hecate_Gapcloser:2612	4VS	40272	3
Hecate_Gapcloser:2619	4VS	78172	2
Hecate_Gapcloser:262	4VS	66315	1
Hecate_Gapcloser:2626	4VS	2690	1
Hecate_Gapcloser:263	4VS	76555	4
Hecate_Gapcloser:265	4VS	38810	1
Hecate_Gapcloser:2667	4VS	23942	1
Hecate_Gapcloser:267	4VS	41954	4
Hecate_Gapcloser:2670	4VS	28417	1
Hecate_Gapcloser:2675	4VS	13870	1
Hecate_Gapcloser:269	4VS	107984	1
Hecate_Gapcloser:270	4VS	46170	2
Hecate_Gapcloser:2705	4VS	69110	2
Hecate_Gapcloser:2707	4VS	30492	2
Hecate_Gapcloser:2732	4VS	4378	1
Hecate_Gapcloser:274	4VS	127474	2
Hecate_Gapcloser:275	4VS	116032	3
Hecate_Gapcloser:276	4VS	134485	4
Hecate_Gapcloser:2768	4VS	16864	1
Hecate_Gapcloser:277	4VS	83725	2
Hecate_Gapcloser:28	4VS	92262	3
Hecate_Gapcloser:2808	4VS	9659	1
Hecate_Gapcloser:281	4VS	88564	1
Hecate_Gapcloser:284	4VS	94253	1
Hecate_Gapcloser:285	4VS	193127	3
Hecate_Gapcloser:286	4VS	80151	2
Hecate_Gapcloser:288	4VS	160036	3
Hecate_Gapcloser:289	4VS	65227	1
Hecate_Gapcloser:291	4VS	113849	5
Hecate_Gapcloser:292	4VS	82613	2
Hecate_Gapcloser:2927	4VS	21461	1
Hecate_Gapcloser:293	4VS	136279	2
Hecate_Gapcloser:294	4VS	107344	2
Hecate_Gapcloser:296	4VS	93718	3
Hecate_Gapcloser:297	4VS	71265	1
Hecate_Gapcloser:299	4VS	104826	2
Hecate_Gapcloser:3	4VS	255893	4
Hecate_Gapcloser:300	4VS	93262	1
Hecate_Gapcloser:3012	4VS	36687	1
Hecate_Gapcloser:304	4VS	20117	1
Hecate_Gapcloser:306	4VS	25921	1
Hecate_Gapcloser:307	4VS	298584	3
Hecate_Gapcloser:308	4VS	205203	4
Hecate_Gapcloser:309	4VS	109964	1
Hecate_Gapcloser:31	4VS	113999	5
Hecate_Gapcloser:310	4VS	39947	1
Hecate_Gapcloser:312	4VS	75381	1
Hecate_Gapcloser:3125	4VS	27390	1
Hecate_Gapcloser:3129	4VS	12052	1
Hecate_Gapcloser:313	4VS	168126	5
Hecate_Gapcloser:314	4VS	150795	6
Hecate_Gapcloser:316	4VS	141099	3
Hecate_Gapcloser:318	4VS	104038	4
Hecate_Gapcloser:319	4VS	114828	1
Hecate_Gapcloser:321	4VS	35248	2
Hecate_Gapcloser:322	4VS	36890	1
Hecate_Gapcloser:323	4VS	80755	2
Hecate_Gapcloser:324	4VS	75291	1
Hecate_Gapcloser:326	4VS	39176	1
Hecate_Gapcloser:327	4VS	104499	2
Hecate_Gapcloser:33	4VS	84163	1
Hecate_Gapcloser:331	4VS	233824	4
Hecate_Gapcloser:333	4VS	69591	2
Hecate_Gapcloser:336	4VS	184395	3
Hecate_Gapcloser:338	4VS	111327	4
Hecate_Gapcloser:3384	4VS	15352	1
Hecate_Gapcloser:34	4VS	48947	2
Hecate_Gapcloser:342	4VS	65536	1
Hecate_Gapcloser:343	4VS	156453	5
Hecate_Gapcloser:344	4VS	260251	4
Hecate_Gapcloser:345	4VS	255467	4
Hecate_Gapcloser:3455	4VS	12810	1
Hecate_Gapcloser:347	4VS	62076	1
Hecate_Gapcloser:348	4VS	275888	2
Hecate_Gapcloser:35	4VS	456425	15
Hecate_Gapcloser:350	4VS	39318	1
Hecate_Gapcloser:351	4VS	106307	5
Hecate_Gapcloser:3516	4VS	2301	1
Hecate_Gapcloser:353	4VS	56925	1
Hecate_Gapcloser:355	4VS	142754	1
Hecate_Gapcloser:357	4VS	79807	1
Hecate_Gapcloser:359	4VS	29442	1
Hecate_Gapcloser:36	4VS	33100	2
Hecate_Gapcloser:360	4VS	99130	3
Hecate_Gapcloser:361	4VS	144691	3
Hecate_Gapcloser:362	4VS	173940	1
Hecate_Gapcloser:363	4VS	53111	1
Hecate_Gapcloser:3632	4VS	7846	2
Hecate_Gapcloser:366	4VS	156485	2
Hecate_Gapcloser:369	4VS	49659	2
Hecate_Gapcloser:37	4VS	137577	1
Hecate_Gapcloser:374	4VS	181451	2
Hecate_Gapcloser:375	4VS	157654	1
Hecate_Gapcloser:376	4VS	102673	4
Hecate_Gapcloser:379	4VS	62896	2
Hecate_Gapcloser:382	4VS	101597	4
Hecate_Gapcloser:384	4VS	125906	4
Hecate_Gapcloser:385	4VS	95124	2
Hecate_Gapcloser:3853	4VS	12565	1
Hecate_Gapcloser:386	4VS	64727	5
Hecate_Gapcloser:387	4VS	9528	1
Hecate_Gapcloser:388	4VS	128468	2
Hecate_Gapcloser:389	4VS	169984	2
Hecate_Gapcloser:39	4VS	189654	1
Hecate_Gapcloser:3909	4VS	17860	1
Hecate_Gapcloser:392	4VS	100017	2
Hecate_Gapcloser:394	4VS	213975	4
Hecate_Gapcloser:399	4VS	111897	1
Hecate_Gapcloser:4	4VS	103993	1
Hecate_Gapcloser:40	4VS	64847	2
Hecate_Gapcloser:402	4VS	154460	3
Hecate_Gapcloser:405	4VS	59436	1
Hecate_Gapcloser:406	4VS	34314	2
Hecate_Gapcloser:407	4VS	40308	1
Hecate_Gapcloser:409	4VS	51208	1
Hecate_Gapcloser:4093	4VS	6003	1
Hecate_Gapcloser:41	4VS	171020	3
Hecate_Gapcloser:413	4VS	231749	5
Hecate_Gapcloser:417	4VS	7774	1
Hecate_Gapcloser:42	4VS	209731	4
Hecate_Gapcloser:420	4VS	246224	4
Hecate_Gapcloser:423	4VS	81438	1
Hecate_Gapcloser:425	4VS	57732	1
Hecate_Gapcloser:4262	4VS	3145	1
Hecate_Gapcloser:427	4VS	110562	3
Hecate_Gapcloser:428	4VS	106057	2
Hecate_Gapcloser:4298	4VS	7966	1
Hecate_Gapcloser:43	4VS	198484	3
Hecate_Gapcloser:430	4VS	150451	2
Hecate_Gapcloser:433	4VS	120746	2
Hecate_Gapcloser:434	4VS	79577	1
Hecate_Gapcloser:436	4VS	205813	4
Hecate_Gapcloser:44	4VS	84443	1
Hecate_Gapcloser:441	4VS	71075	1
Hecate_Gapcloser:442	4VS	123616	2
Hecate_Gapcloser:446	4VS	45720	1
Hecate_Gapcloser:447	4VS	152880	2
Hecate_Gapcloser:448	4VS	137062	7
Hecate_Gapcloser:449	4VS	353933	5
Hecate_Gapcloser:45	4VS	49580	1
Hecate_Gapcloser:451	4VS	220693	3
Hecate_Gapcloser:452	4VS	83288	2
Hecate_Gapcloser:454	4VS	85473	4
Hecate_Gapcloser:455	4VS	62618	2
Hecate_Gapcloser:457	4VS	159707	4
Hecate_Gapcloser:458	4VS	85916	3
Hecate_Gapcloser:459	4VS	119144	2
Hecate_Gapcloser:461	4VS	112193	1
Hecate_Gapcloser:462	4VS	85558	1
Hecate_Gapcloser:463	4VS	114092	2
Hecate_Gapcloser:464	4VS	75356	2
Hecate_Gapcloser:465	4VS	116207	4
Hecate_Gapcloser:466	4VS	27270	2
Hecate_Gapcloser:47	4VS	41820	1
Hecate_Gapcloser:471	4VS	100477	3
Hecate_Gapcloser:473	4VS	83828	1
Hecate_Gapcloser:474	4VS	122863	2
Hecate_Gapcloser:475	4VS	104940	4
Hecate_Gapcloser:476	4VS	171019	2
Hecate_Gapcloser:480	4VS	45633	1
Hecate_Gapcloser:483	4VS	52290	1
Hecate_Gapcloser:484	4VS	96590	3
Hecate_Gapcloser:485	4VS	202604	4
Hecate_Gapcloser:486	4VS	272056	7
Hecate_Gapcloser:487	4VS	62424	1
Hecate_Gapcloser:488	4VS	86987	2
Hecate_Gapcloser:489	4VS	98179	4
Hecate_Gapcloser:49	4VS	25859	1
Hecate_Gapcloser:494	4VS	81908	1
Hecate_Gapcloser:4951	4VS	3118	1
Hecate_Gapcloser:496	4VS	83642	2
Hecate_Gapcloser:497	4VS	98813	1
Hecate_Gapcloser:498	4VS	189676	6
Hecate_Gapcloser:4987	4VS	4354	1
Hecate_Gapcloser:499	4VS	28780	1
Hecate_Gapcloser:5	4VS	131788	3
Hecate_Gapcloser:50	4VS	103688	3
Hecate_Gapcloser:500	4VS	72591	2
Hecate_Gapcloser:502	4VS	88290	1
Hecate_Gapcloser:505	4VS	51292	1
Hecate_Gapcloser:509	4VS	194891	3
Hecate_Gapcloser:510	4VS	83564	1
Hecate_Gapcloser:513	4VS	118300	2
Hecate_Gapcloser:515	4VS	69315	1
Hecate_Gapcloser:516	4VS	149216	2
Hecate_Gapcloser:518	4VS	100291	1
Hecate_Gapcloser:519	4VS	51147	3
Hecate_Gapcloser:520	4VS	47940	1
Hecate_Gapcloser:521	4VS	114292	1
Hecate_Gapcloser:524	4VS	79723	1
Hecate_Gapcloser:526	4VS	156257	2
Hecate_Gapcloser:527	4VS	101953	2
Hecate_Gapcloser:528	4VS	22369	1
Hecate_Gapcloser:531	4VS	97533	1
Hecate_Gapcloser:533	4VS	159426	3
Hecate_Gapcloser:536	4VS	70015	2
Hecate_Gapcloser:539	4VS	80768	3
Hecate_Gapcloser:540	4VS	332240	5
Hecate_Gapcloser:542	4VS	181766	4
Hecate_Gapcloser:544	4VS	230558	1
Hecate_Gapcloser:548	4VS	120737	4
Hecate_Gapcloser:55	4VS	71797	1
Hecate_Gapcloser:550	4VS	237829	2
Hecate_Gapcloser:551	4VS	83655	1
Hecate_Gapcloser:552	4VS	77080	1
Hecate_Gapcloser:555	4VS	50808	1
Hecate_Gapcloser:557	4VS	192083	4
Hecate_Gapcloser:558	4VS	89206	2
Hecate_Gapcloser:559	4VS	83131	1
Hecate_Gapcloser:560	4VS	55071	3
Hecate_Gapcloser:562	4VS	162638	3
Hecate_Gapcloser:563	4VS	52387	2
Hecate_Gapcloser:566	4VS	22723	1
Hecate_Gapcloser:567	4VS	34252	1
Hecate_Gapcloser:568	4VS	81812	1
Hecate_Gapcloser:57	4VS	34558	2
Hecate_Gapcloser:5708	4VS	4921	1
Hecate_Gapcloser:573	4VS	189578	8
Hecate_Gapcloser:575	4VS	72039	1
Hecate_Gapcloser:576	4VS	131867	4
Hecate_Gapcloser:577	4VS	142276	3
Hecate_Gapcloser:578	4VS	163000	2
Hecate_Gapcloser:579	4VS	75723	1
Hecate_Gapcloser:58	4VS	110548	1
Hecate_Gapcloser:582	4VS	37449	1
Hecate_Gapcloser:583	4VS	195529	2
Hecate_Gapcloser:586	4VS	48267	1
Hecate_Gapcloser:587	4VS	137748	2
Hecate_Gapcloser:590	4VS	148905	3
Hecate_Gapcloser:591	4VS	91780	3
Hecate_Gapcloser:592	4VS	161191	3
Hecate_Gapcloser:594	4VS	4281	1
Hecate_Gapcloser:595	4VS	41325	3
Hecate_Gapcloser:596	4VS	159637	1
Hecate_Gapcloser:598	4VS	79204	2
Hecate_Gapcloser:60	4VS	162607	6
Hecate_Gapcloser:603	4VS	63039	1
Hecate_Gapcloser:605	4VS	56884	3
Hecate_Gapcloser:608	4VS	97666	1
Hecate_Gapcloser:61	4VS	116139	1
Hecate_Gapcloser:610	4VS	93933	1
Hecate_Gapcloser:611	4VS	44080	1
Hecate_Gapcloser:617	4VS	68480	3
Hecate_Gapcloser:62	4VS	183438	2
Hecate_Gapcloser:623	4VS	87161	1
Hecate_Gapcloser:625	4VS	265219	8
Hecate_Gapcloser:627	4VS	157431	3
Hecate_Gapcloser:628	4VS	143174	1
Hecate_Gapcloser:629	4VS	86407	2
Hecate_Gapcloser:630	4VS	90020	2
Hecate_Gapcloser:631	4VS	156582	6
Hecate_Gapcloser:632	4VS	121450	1
Hecate_Gapcloser:6338	4VS	2894	1
Hecate_Gapcloser:636	4VS	226653	8
Hecate_Gapcloser:637	4VS	158105	3
Hecate_Gapcloser:639	4VS	186706	3
Hecate_Gapcloser:64	4VS	111563	2
Hecate_Gapcloser:640	4VS	96831	1
Hecate_Gapcloser:641	4VS	214527	4
Hecate_Gapcloser:643	4VS	27857	1
Hecate_Gapcloser:645	4VS	50329	1
Hecate_Gapcloser:649	4VS	154536	2
Hecate_Gapcloser:650	4VS	39525	3
Hecate_Gapcloser:653	4VS	58287	2
Hecate_Gapcloser:654	4VS	196531	2
Hecate_Gapcloser:6542	4VS	3005	1
Hecate_Gapcloser:655	4VS	121190	1
Hecate_Gapcloser:658	4VS	225077	5
Hecate_Gapcloser:66	4VS	312434	4
Hecate_Gapcloser:660	4VS	238280	5
Hecate_Gapcloser:661	4VS	120992	1
Hecate_Gapcloser:665	4VS	49926	2
Hecate_Gapcloser:667	4VS	98290	1
Hecate_Gapcloser:668	4VS	154317	2
Hecate_Gapcloser:669	4VS	289031	2
Hecate_Gapcloser:67	4VS	18795	1
Hecate_Gapcloser:670	4VS	156072	2
Hecate_Gapcloser:673	4VS	120814	5
Hecate_Gapcloser:675	4VS	102915	3
Hecate_Gapcloser:676	4VS	169492	2
Hecate_Gapcloser:677	4VS	46072	1
Hecate_Gapcloser:678	4VS	19592	1
Hecate_Gapcloser:680	4VS	162870	4
Hecate_Gapcloser:683	4VS	87458	4
Hecate_Gapcloser:685	4VS	64729	2
Hecate_Gapcloser:686	4VS	141246	3
Hecate_Gapcloser:688	4VS	98042	3
Hecate_Gapcloser:691	4VS	80629	1
Hecate_Gapcloser:693	4VS	187573	4
Hecate_Gapcloser:694	4VS	136789	4
Hecate_Gapcloser:696	4VS	177606	1
Hecate_Gapcloser:698	4VS	88859	1
Hecate_Gapcloser:699	4VS	90615	1
Hecate_Gapcloser:7	4VS	163693	1
Hecate_Gapcloser:70	4VS	102523	2
Hecate_Gapcloser:702	4VS	47928	2
Hecate_Gapcloser:703	4VS	53024	1
Hecate_Gapcloser:704	4VS	60745	2
Hecate_Gapcloser:705	4VS	116772	2
Hecate_Gapcloser:707	4VS	252637	2
Hecate_Gapcloser:709	4VS	128673	4
Hecate_Gapcloser:71	4VS	163404	4
Hecate_Gapcloser:710	4VS	40244	1
Hecate_Gapcloser:716	4VS	87749	4
Hecate_Gapcloser:718	4VS	172303	3
Hecate_Gapcloser:721	4VS	101112	1
Hecate_Gapcloser:722	4VS	152282	1
Hecate_Gapcloser:724	4VS	63991	1
Hecate_Gapcloser:725	4VS	64101	2
Hecate_Gapcloser:729	4VS	69406	1
Hecate_Gapcloser:73	4VS	295914	4
Hecate_Gapcloser:730	4VS	121057	2
Hecate_Gapcloser:733	4VS	172490	4
Hecate_Gapcloser:734	4VS	198535	2
Hecate_Gapcloser:739	4VS	39272	1
Hecate_Gapcloser:74	4VS	306892	3
Hecate_Gapcloser:740	4VS	19519	1
Hecate_Gapcloser:742	4VS	149625	4
Hecate_Gapcloser:744	4VS	85157	1
Hecate_Gapcloser:745	4VS	34609	1
Hecate_Gapcloser:747	4VS	84190	4
Hecate_Gapcloser:751	4VS	71303	1
Hecate_Gapcloser:752	4VS	146444	1
Hecate_Gapcloser:754	4VS	81263	2
Hecate_Gapcloser:755	4VS	140723	3
Hecate_Gapcloser:756	4VS	28294	1
Hecate_Gapcloser:758	4VS	34822	1
Hecate_Gapcloser:759	4VS	56508	1
Hecate_Gapcloser:760	4VS	84742	1
Hecate_Gapcloser:763	4VS	58584	1
Hecate_Gapcloser:764	4VS	60423	1
Hecate_Gapcloser:772	4VS	155820	4
Hecate_Gapcloser:773	4VS	197578	7
Hecate_Gapcloser:776	4VS	46959	1
Hecate_Gapcloser:781	4VS	142664	1
Hecate_Gapcloser:783	4VS	112865	1
Hecate_Gapcloser:784	4VS	91040	2
Hecate_Gapcloser:786	4VS	149938	4
Hecate_Gapcloser:787	4VS	123322	2
Hecate_Gapcloser:789	4VS	96804	3
Hecate_Gapcloser:79	4VS	169306	2
Hecate_Gapcloser:790	4VS	21622	1
Hecate_Gapcloser:793	4VS	77142	1
Hecate_Gapcloser:794	4VS	153789	1
Hecate_Gapcloser:797	4VS	32577	1
Hecate_Gapcloser:799	4VS	29464	1
Hecate_Gapcloser:8	4VS	150918	6
Hecate_Gapcloser:80	4VS	113188	1
Hecate_Gapcloser:801	4VS	111033	1
Hecate_Gapcloser:802	4VS	29523	1
Hecate_Gapcloser:804	4VS	146600	1
Hecate_Gapcloser:805	4VS	62599	1
Hecate_Gapcloser:808	4VS	168249	1
Hecate_Gapcloser:81	4VS	256022	1
Hecate_Gapcloser:810	4VS	57939	1
Hecate_Gapcloser:811	4VS	231684	2
Hecate_Gapcloser:813	4VS	113365	3
Hecate_Gapcloser:816	4VS	61678	1
Hecate_Gapcloser:818	4VS	119759	3
Hecate_Gapcloser:82	4VS	168630	4
Hecate_Gapcloser:820	4VS	132597	1
Hecate_Gapcloser:825	4VS	257597	5
Hecate_Gapcloser:828	4VS	88754	1
Hecate_Gapcloser:83	4VS	146985	6
Hecate_Gapcloser:831	4VS	211945	6
Hecate_Gapcloser:832	4VS	148524	2
Hecate_Gapcloser:836	4VS	40527	2
Hecate_Gapcloser:84	4VS	147041	3
Hecate_Gapcloser:842	4VS	142154	3
Hecate_Gapcloser:844	4VS	267930	1
Hecate_Gapcloser:845	4VS	51066	2
Hecate_Gapcloser:846	4VS	34845	1
Hecate_Gapcloser:847	4VS	80416	1
Hecate_Gapcloser:848	4VS	48214	2
Hecate_Gapcloser:850	4VS	47302	1
Hecate_Gapcloser:851	4VS	110847	1
Hecate_Gapcloser:853	4VS	95158	1
Hecate_Gapcloser:854	4VS	70478	4
Hecate_Gapcloser:855	4VS	64774	1
Hecate_Gapcloser:856	4VS	126585	3
Hecate_Gapcloser:858	4VS	106065	1
Hecate_Gapcloser:859	4VS	68465	1
Hecate_Gapcloser:861	4VS	94287	2
Hecate_Gapcloser:872	4VS	65496	1
Hecate_Gapcloser:873	4VS	81585	1
Hecate_Gapcloser:875	4VS	121045	3
Hecate_Gapcloser:883	4VS	86017	2
Hecate_Gapcloser:884	4VS	58415	1
Hecate_Gapcloser:885	4VS	27126	1
Hecate_Gapcloser:886	4VS	102069	1
Hecate_Gapcloser:892	4VS	96435	1
Hecate_Gapcloser:893	4VS	74022	1
Hecate_Gapcloser:894	4VS	25356	1
Hecate_Gapcloser:897	4VS	77314	1
Hecate_Gapcloser:898	4VS	86278	2
Hecate_Gapcloser:901	4VS	90343	2
Hecate_Gapcloser:903	4VS	38779	1
Hecate_Gapcloser:912	4VS	129272	2
Hecate_Gapcloser:917	4VS	63669	1
Hecate_Gapcloser:918	4VS	69009	2
Hecate_Gapcloser:920	4VS	79620	2
Hecate_Gapcloser:921	4VS	131454	4
Hecate_Gapcloser:922	4VS	88395	2
Hecate_Gapcloser:924	4VS	40071	1
Hecate_Gapcloser:925	4VS	131396	2
Hecate_Gapcloser:9252	4VS	1441	1
Hecate_Gapcloser:926	4VS	49166	2
Hecate_Gapcloser:928	4VS	54352	1
Hecate_Gapcloser:93	4VS	115608	2
Hecate_Gapcloser:930	4VS	58255	1
Hecate_Gapcloser:931	4VS	80065	1
Hecate_Gapcloser:934	4VS	19914	1
Hecate_Gapcloser:94	4VS	45750	1
Hecate_Gapcloser:943	4VS	48353	1
Hecate_Gapcloser:947	4VS	54866	1
Hecate_Gapcloser:948	4VS	60047	1
Hecate_Gapcloser:949	4VS	36147	1
Hecate_Gapcloser:950	4VS	58828	3
Hecate_Gapcloser:955	4VS	99768	3
Hecate_Gapcloser:96	4VS	132945	1
Hecate_Gapcloser:960	4VS	138596	4
Hecate_Gapcloser:962	4VS	63723	3
Hecate_Gapcloser:966	4VS	67544	4
Hecate_Gapcloser:969	4VS	68635	1
Hecate_Gapcloser:971	4VS	75517	4
Hecate_Gapcloser:976	4VS	83923	3
Hecate_Gapcloser:98	4VS	240811	5
Hecate_Gapcloser:980	4VS	187951	2
Hecate_Gapcloser:983	4VS	108380	1
Hecate_Gapcloser:986	4VS	186138	1
Hecate_Gapcloser:988	4VS	114333	1
Hecate_Gapcloser:99	4VS	113972	1
Hecate_Gapcloser:990	4VS	247737	1
Hecate_Gapcloser:992	4VS	103898	3
Hecate_Gapcloser:996	4VS	96989	3
Hecate_Gapcloser:997	4VS	114736	1
Hecate_Gapcloser:999	4VS	43956	1
total			1977
