# Supplementary material for: Sequencing flow-sorted short arm of Haynaldia villosa chromosome 4V provides insights into its molecular structure and virtual gene order
Source: BMC Genomics. 2017 Oct 16;18:791. doi: 10.1186/s12864-017-4211-7 (PMC5644170; doi:10.1186/s12864-017-4211-7)
Supplement: Supplementary file 2 — The scaffold length distribution; Table S2. The numbers of genes in a scaffold; Table S3. Genome Zipper-based gene orders of H. villosa chromosome 4VS in Brachypodium; Table S4. Genome Zipper-based gene orders of H. villosa chromosome 4VS in Ae. tauschii chromosome 4D. (ZIP 4749 kb) [file 12864_2017_4211_MOESM2_ESM.zip › Table S3.xlsx]

## Sheet: Sheet1
Table S3 Genome Zipper-based gene orders of H. villosa chromosome 4VS in Brachypodium
Marker	4VS_Bin	Brachypodium	Oryza	Sorghum	4VS_evidenced_Gene	GrainGene_EST	E_value	Adentity	Alignment_length	Fragments
-	-	BRADI4G38890.1	OS09T0571500-01	Sb02g012610.1	wheatA07873	-	-	-	-	A
-	-	BRADI4G38820.1	OS09T0571000-00	Sb02g012540.1	wheatA00203	-	-	-	-	A
CINAU74	4VS-Bin-1	BRADI4G38810.1	OS09T0570900-01	Sb02g012510.1	wheatA07402	BG607174	2e-142	92.9	338	A
-	-	BRADI4G38757.1	OS08T0559900-01	Sb07g024040.1	wheatA00765	-	-	-	-	A
-	-	BRADI4G38740.1	OS09T0570400-01	Sb03g025190.1	wheatA08347	-	-	-	-	A
-	-	BRADI4G38720.1	OS09T0570200-02	Sb02g012410.2	wheatA02660	-	-	-	-	A
-	-	BRADI4G38690.1	OS09T0569800-00	Sb02g012380.1	wheatA05225	-	-	-	-	A
-	-	BRADI4G38670.1	OS11T0704100-00	Sb05g004420.1	wheatA11524	-	-	-	-	A
-	-	BRADI4G38630.1	OS09T0569200-01	Sb02g012320.1	wheatA10907	-	-	-	-	A
-	-	BRADI4G38600.1	OS03T0399950-00	Sb01g033100.1	wheatA09030	-	-	-	-	A
-	-	BRADI4G38570.1	OS09T0568600-00	Sb02g012100.1	wheatA01257	-	-	-	-	A
-	-	BRADI4G38527.1	OS09T0568200-01	Sb02g012030.1	wheatA07898	-	-	-	-	A
-	-	BRADI4G38520.1	OS09T0568100-00	Sb02g012020.1	wheatA07897	-	-	-	-	A
-	-	BRADI4G38500.2	OS09T0568000-01	Sb02g011970.2	wheatA12363	-	-	-	-	A
-	-	BRADI4G38450.1	OS09T0567400-02	Sb02g011910.1	wheatA01283	-	-	-	-	A
CINAU301	4VS-Bin-1	BRADI4G38440.3	OS09T0567366-02	Sb02g011900.1	wheatA01123	BG263601	2e-111	93.56	264	A
-	-	BRADI4G38430.1	OS09T0567300-01	Sb02g011890.1	wheatA07646	-	-	-	-	A
-	-	BRADI4G38387.1	OS09T0566100-02	Sb02g011680.1	wheatA08780	-	-	-	-	A
-	-	BRADI4G38030.1	OS02T0273000-01	Sb04g000210.2	wheatA10089	-	-	-	-	A
-	-	BRADI1G13460.1	OS03T0651950-00	Sb01g013120.1	wheatA04131	-	-	-	-	B
CINAU66	4VS-Bin-1	BRADI1G13450.1	OS03T0652100-01	Sb01g013110.1	wheatA08274	BE500311	1e-106	99.08	218	B
-	-	BRADI1G13440.1	OS03T0654400-02	Sb01g013100.1	wheatA08611	-	-	-	-	B
-	-	BRADI1G13430.1	OS03T0654500-01	Sb01g013090.1	wheatA08609	-	-	-	-	B
-	-	BRADI1G13430.1	OS03T0654500-01	Sb01g013090.1	wheatA08610	-	-	-	-	B
-	-	BRADI1G13416.1	OS03T0654600-01	Sb01g013080.1	wheatA01589	-	-	-	-	B
-	-	BRADI1G13350.1	OS03T0655200-01	Sb01g013020.1	wheatA09247	-	-	-	-	B
-	-	BRADI1G13310.1	OS03T0655600-03	Sb01g012970.1	wheatA07747	-	-	-	-	B
-	-	BRADI1G13310.1	OS03T0655600-02	Sb01g012970.1	wheatA09163	-	-	-	-	B
-	-	BRADI1G13290.1	OS12T0623900-01	Sb01g012960.3	wheatA04743	-	-	-	-	B
-	-	BRADI1G13280.1	OS03T0656000-00	Sb01g012950.1	wheatA04742	-	-	-	-	B
-	-	BRADI1G13250.1	OS03T0656201-01	Sb01g012920.1	wheatA02945	-	-	-	-	B
-	-	BRADI1G13232.1	OS03T0656800-02	Sb01g012900.1	wheatA07609	-	-	-	-	B
-	-	BRADI1G13232.1	OS03T0656850-00	Sb01g012900.1	wheatA14509	-	-	-	-	B
-	-	BRADI1G13226.1	OS03T0656900-01	Sb01g012890.1	wheatA11224	-	-	-	-	B
-	-	BRADI1G13200.1	OS03T0659200-03	Sb01g012850.1	wheatA14253	-	-	-	-	B
-	-	BRADI1G13160.1	OS03T0659800-01	Sb01g012800.1	wheatA08716	-	-	-	-	B
-	-	BRADI1G13127.1	OS03T0660500-00	Sb01g012780.1	wheatA14496	-	-	-	-	B
-	-	BRADI1G13097.1	OS03T0660700-01	Sb01g012760.1	wheatA04671	-	-	-	-	B
-	-	BRADI1G13090.1	OS03T0661300-01	Sb01g012740.1	wheatA13741	-	-	-	-	B
-	-	BRADI1G13080.1	OS03T0661500-01	Sb01g012730.1	wheatA03012	-	-	-	-	B
-	-	BRADI1G13047.2	OS03T0663700-01	Sb01g012670.1	wheatA03745	-	-	-	-	B
-	-	BRADI1G13040.1	OS03T0663800-01	Sb01g012640.1	wheatA11119	-	-	-	-	B
-	-	BRADI1G13000.1	OS03T0664400-02	Sb01g012630.1	wheatA13439	-	-	-	-	B
-	-	BRADI1G12990.1	OS03T0664600-00	Sb01g012620.1	wheatA01535	-	-	-	-	B
-	-	BRADI1G12980.2	OS03T0664700-01	Sb01g012610.1	wheatA12445	-	-	-	-	B
-	-	BRADI1G12940.1	OS03T0665800-01	Sb01g012550.1	wheatA02464	-	-	-	-	B
-	-	BRADI1G12920.1	OS03T0666100-00	Sb01g012510.1	wheatA01991	-	-	-	-	B
-	-	BRADI1G12910.1	OS03T0666200-01	Sb01g012500.2	wheatA01992	-	-	-	-	B
-	-	BRADI1G12880.3	OS03T0666700-01	Sb01g012470.1	wheatA02557	-	-	-	-	B
-	-	BRADI1G12870.1	OS03T0667100-02	Sb01g012450.1	wheatA05724	-	-	-	-	B
-	-	BRADI1G12850.1	OS11T0542100-01	Sb01g012320.1	wheatA07199	-	-	-	-	B
-	-	BRADI1G12837.1	OS03T0668900-01	Sb01g012330.1	wheatA08879	-	-	-	-	B
-	-	BRADI1G12837.1	OS03T0668900-01	Sb01g012330.1	wheatA11515	-	-	-	-	B
-	-	BRADI1G12750.1	OS03T0672300-01	Sb01g012240.1	wheatA06412	-	-	-	-	B
-	-	BRADI1G12750.1	OS03T0672300-01	Sb01g012240.1	wheatA06413	-	-	-	-	B
-	-	BRADI1G12740.1	OS03T0672400-01	Sb01g012230.1	wheatA15560	-	-	-	-	B
-	-	BRADI1G12720.1	OS03T0672500-00	Sb01g012220.1	wheatA08148	-	-	-	-	B
-	-	BRADI1G12670.4	OS03T0673800-02	Sb08g022840.1	wheatA05934	-	-	-	-	B
-	-	BRADI1G12660.1	OS03T0674300-01	Sb01g012180.1	wheatA07313	-	-	-	-	B
-	-	BRADI1G12650.1	OS03T0674700-01	Sb01g012170.1	wheatA03081	-	-	-	-	B
-	-	BRADI1G12640.1	OS12T0634000-01	Sb01g012160.1	wheatA01889	-	-	-	-	B
-	-	BRADI1G12630.1	OS03T0675300-01	Sb01g012150.1	wheatA14970	-	-	-	-	B
-	-	BRADI1G12600.1	OS03T0676100-00	Sb01g012120.1	wheatA00703	-	-	-	-	B
-	-	BRADI1G12590.1	OS03T0676300-01	-	wheatA05891	-	-	-	-	B
-	-	BRADI1G12550.2	OS03T0679700-04	Sb01g012050.1	wheatA08687	-	-	-	-	B
-	-	BRADI1G12550.2	OS03T0679700-03	Sb01g012050.1	wheatA10499	-	-	-	-	B
-	-	BRADI1G12540.1	OS03T0680600-00	Sb01g012020.1	wheatA02815	-	-	-	-	B
-	-	BRADI1G12540.1	OS03T0680200-00	Sb01g012040.1	wheatA09995	-	-	-	-	B
-	-	BRADI1G12540.1	OS03T0680300-00	Sb01g012000.1	wheatA15486	-	-	-	-	B
-	-	BRADI1G12530.1	OS03T0679800-01	Sb01g012040.1	wheatA03325	-	-	-	-	B
-	-	BRADI1G12530.1	OS03T0680100-00	Sb01g012040.1	wheatA08524	-	-	-	-	B
-	-	BRADI1G12530.1	OS03T0680200-00	Sb01g012040.1	wheatA11261	-	-	-	-	B
-	-	BRADI1G12510.1	OS03T0680800-05	Sb01g011960.1	wheatA06771	-	-	-	-	B
-	-	BRADI1G12490.2	OS03T0353600-01	Sb01g011950.1	wheatA03672	-	-	-	-	B
-	-	BRADI1G12490.2	OS03T0681201-00	Sb01g011950.1	wheatA07314	-	-	-	-	B
-	-	BRADI1G12470.1	OS03T0681800-00	Sb01g011920.2	wheatA03931	-	-	-	-	B
-	-	BRADI1G12470.1	OS03T0681800-00	Sb01g011920.1	wheatA13471	-	-	-	-	B
-	-	BRADI1G12460.1	OS03T0681900-01	Sb01g011910.1	wheatA00948	-	-	-	-	B
-	-	BRADI1G12350.1	OS03T0683800-01	Sb01g011850.1	wheatA04939	-	-	-	-	B
-	-	BRADI1G12340.2	OS03T0683866-00	Sb01g011845.1	wheatA01316	-	-	-	-	B
-	-	BRADI1G12340.2	OS03T0683866-00	Sb01g011845.1	wheatA04984	-	-	-	-	B
-	-	BRADI1G12320.1	OS03T0684100-01	Sb01g011830.1	wheatA04099	-	-	-	-	B
-	-	BRADI1G12290.1	OS03T0684500-01	Sb01g011790.1	wheatA11814	-	-	-	-	B
-	-	BRADI1G12290.1	OS03T0684500-01	Sb01g011790.1	wheatA11816	-	-	-	-	B
-	-	BRADI1G12280.1	OS03T0684700-01	Sb01g011780.1	wheatA11815	-	-	-	-	B
-	-	BRADI1G12260.1	OS03T0685000-01	Sb01g011770.1	wheatA10913	-	-	-	-	B
-	-	BRADI1G12250.1	OS03T0685100-01	Sb01g011760.1	wheatA10799	-	-	-	-	B
-	-	BRADI1G12240.1	OS03T0685300-01	Sb01g011750.1	wheatA11088	-	-	-	-	B
-	-	BRADI1G12230.1	OS03T0685500-01	Sb01g011740.1	wheatA07133	-	-	-	-	B
-	-	BRADI1G12217.2	-	Sb01g011730.1	wheatA10487	-	-	-	-	B
-	-	BRADI1G12217.1	OS03T0685750-00	-	wheatA10486	-	-	-	-	B
-	-	BRADI1G12180.1	OS06T0712500-01	Sb01g011560.1	wheatA02416	-	-	-	-	B
-	-	BRADI1G12157.2	OS03T0688200-01	Sb01g011640.1	wheatA05374	-	-	-	-	B
-	-	BRADI1G12157.2	OS03T0688200-01	Sb01g011640.1	wheatA05546	-	-	-	-	B
-	-	BRADI1G12140.1	OS03T0689100-01	Sb01g011620.1	wheatA02677	-	-	-	-	B
-	-	BRADI1G12140.1	OS03T0689100-02	Sb01g011620.1	wheatA03614	-	-	-	-	B
-	-	BRADI1G12140.1	OS03T0689100-02	Sb01g011620.1	wheatA10389	-	-	-	-	B
-	-	BRADI1G12117.1	OS12T0638700-01	Sb08g023070.1	wheatA10387	-	-	-	-	B
-	-	BRADI1G12110.1	OS03T0689900-00	Sb01g011540.1	wheatA02064	-	-	-	-	B
-	-	BRADI1G12110.1	OS03T0689900-00	Sb01g011530.1	wheatA14778	-	-	-	-	B
-	-	BRADI1G12080.1	OS03T0691400-01	Sb01g011520.1	wheatA07832	-	-	-	-	B
-	-	BRADI1G12050.1	OS02T0523500-01	Sb04g021280.1	wheatA13700	-	-	-	-	B
-	-	BRADI1G12000.1	OS03T0803900-01	Sb01g004630.1	wheatA00090	-	-	-	-	B
-	-	BRADI1G11980.1	OS03T0693000-01	Sb01g011420.1	wheatA07562	-	-	-	-	B
-	-	BRADI1G11960.1	OS05T0220900-01	Sb01g011410.1	wheatA03523	-	-	-	-	B
-	-	BRADI1G11940.1	OS03T0693600-00	Sb01g011390.1	wheatA03030	-	-	-	-	B
-	-	BRADI1G11920.1	OS03T0693700-01	Sb01g011370.1	wheatA00408	-	-	-	-	B
-	-	BRADI1G11920.1	OS03T0693700-01	Sb01g011370.1	wheatA04354	-	-	-	-	B
-	-	BRADI1G11920.1	OS03T0694000-01	Sb01g011370.1	wheatA06478	-	-	-	-	B
-	-	BRADI1G11920.1	OS03T0693700-01	Sb01g011370.1	wheatA06479	-	-	-	-	B
-	-	BRADI1G11920.1	OS03T0694000-01	Sb01g011370.1	wheatA06786	-	-	-	-	B
-	-	BRADI1G11920.1	OS03T0693700-01	Sb01g011370.1	wheatA12621	-	-	-	-	B
-	-	BRADI1G11910.1	OS03T0694500-01	Sb01g011360.1	wheatA14430	-	-	-	-	B
-	-	BRADI1G11900.1	-	-	wheatA14431	-	-	-	-	B
-	-	BRADI1G11882.2	OS03T0694800-01	Sb01g011330.1	wheatA09664	-	-	-	-	B
-	-	BRADI1G11882.2	OS03T0694800-01	Sb01g011330.1	wheatA12417	-	-	-	-	B
-	-	BRADI1G11876.1	OS03T0586800-02	Sb01g015530.1	wheatA09662	-	-	-	-	B
-	-	BRADI1G11876.1	OS03T0586800-02	Sb01g015530.1	wheatA09663	-	-	-	-	B
-	-	BRADI1G11876.1	OS03T0586800-02	Sb01g015530.1	wheatA09665	-	-	-	-	B
-	-	BRADI1G11876.1	OS03T0586800-02	Sb01g015530.1	wheatA09666	-	-	-	-	B
-	-	BRADI1G11837.1	OS03T0695500-01	Sb01g011280.1	wheatA14308	-	-	-	-	B
-	-	BRADI1G11830.1	OS03T0695600-03	Sb01g011260.1	wheatA14309	-	-	-	-	B
-	-	BRADI1G11800.3	OS03T0696300-01	Sb01g011220.3	wheatA02257	-	-	-	-	B
-	-	BRADI1G11780.1	OS03T0698350-00	Sb01g011170.1	wheatA08500	-	-	-	-	B
-	-	BRADI1G11770.1	OS03T0698500-02	Sb01g011160.1	wheatA15848	-	-	-	-	B
-	-	BRADI1G11760.1	OS03T0698800-01	Sb01g011150.1	wheatA16000	-	-	-	-	B
-	-	BRADI1G11750.1	OS03T0699000-01	Sb01g011120.1	wheatA14119	-	-	-	-	B
-	-	BRADI1G11740.1	OS03T0699100-01	Sb01g011110.1	wheatA06956	-	-	-	-	B
-	-	BRADI1G11720.1	OS03T0699300-01	Sb01g011080.1	wheatA04862	-	-	-	-	B
-	-	BRADI1G11687.1	OS03T0699600-01	Sb01g011060.1	wheatA05490	-	-	-	-	B
-	-	BRADI1G11670.1	OS03T0700700-02	Sb01g011030.1	wheatA02672	-	-	-	-	B
-	-	BRADI1G11650.1	OS03T0700800-01	Sb01g011025.1	wheatA14102	-	-	-	-	B
-	-	BRADI1G11620.1	OS03T0701200-01	Sb01g010990.1	wheatA08418	-	-	-	-	B
-	-	BRADI1G11580.1	OS03T0701500-01	Sb01g010960.1	wheatA07389	-	-	-	-	B
-	-	BRADI1G11550.2	OS03T0701600-01	Sb01g010940.1	wheatA04397	-	-	-	-	B
-	-	BRADI1G11540.1	OS03T0701700-02	Sb01g010930.1	wheatA06821	-	-	-	-	B
-	-	BRADI1G11530.1	OS03T0701800-01	Sb01g010920.1	wheatA10716	-	-	-	-	B
-	-	BRADI1G11520.2	OS03T0713400-02	Sb01g010210.1	wheatA02580	-	-	-	-	B
-	-	BRADI1G11490.1	OS03T0713000-00	Sb01g010250.1	wheatA12563	-	-	-	-	B
-	-	BRADI1G11480.1	OS03T0712900-01	Sb01g010260.1	wheatA05332	-	-	-	-	B
-	-	BRADI1G11480.1	OS03T0712900-01	Sb01g010260.1	wheatA05333	-	-	-	-	B
-	-	BRADI1G11450.1	OS03T0712800-02	Sb01g042450.1	wheatA15666	-	-	-	-	B
-	-	BRADI1G11440.1	OS03T0712700-01	Sb01g010280.1	wheatA15665	-	-	-	-	B
-	-	BRADI1G11430.1	OS03T0712400-02	Sb01g010290.1	wheatA14710	-	-	-	-	B
-	-	BRADI1G11410.1	OS03T0712300-01	Sb01g010300.1	wheatA07297	-	-	-	-	B
-	-	BRADI1G11397.1	OS03T0712200-01	Sb01g010310.1	wheatA14205	-	-	-	-	B
-	-	BRADI1G11390.1	OS03T0712100-01	Sb01g010320.1	wheatA14206	-	-	-	-	B
-	-	BRADI1G11340.2	OS03T0711300-01	Sb06g023790.1	wheatA06834	-	-	-	-	B
-	-	BRADI1G11317.2	-	Sb01g010410.1	wheatA01753	-	-	-	-	B
-	-	BRADI1G11317.2	-	Sb01g010410.1	wheatA03654	-	-	-	-	B
-	-	BRADI1G11317.2	OS03T0711200-01	Sb01g010410.1	wheatA04132	-	-	-	-	B
-	-	BRADI1G11317.2	OS03T0711250-01	Sb01g010410.1	wheatA05542	-	-	-	-	B
-	-	BRADI1G11300.1	OS03T0710900-00	Sb01g010430.1	wheatA13578	-	-	-	-	B
-	-	BRADI1G11260.1	OS03T0710100-02	Sb01g010480.1	wheatA03577	-	-	-	-	B
-	-	BRADI1G11230.1	OS03T0709100-01	Sb01g010520.1	wheatA08225	-	-	-	-	B
-	-	BRADI1G11210.1	OS03T0708900-01	Sb01g010560.1	wheatA01289	-	-	-	-	B
-	-	BRADI1G11210.1	OS03T0708900-01	Sb01g010560.1	wheatA11786	-	-	-	-	B
-	-	BRADI1G11200.1	OS03T0708800-03	Sb01g010570.1	wheatA10086	-	-	-	-	B
-	-	BRADI1G11187.2	OS03T0708700-00	Sb01g010580.1	wheatA07801	-	-	-	-	B
-	-	BRADI1G11180.1	OS03T0708600-02	Sb01g010590.1	wheatA09332	-	-	-	-	B
-	-	BRADI1G11160.1	OS03T0708500-00	Sb01g010600.1	wheatA13764	-	-	-	-	B
-	-	BRADI1G11150.1	OS03T0708400-01	Sb01g010610.2	wheatA13763	-	-	-	-	B
-	-	BRADI1G11140.1	OS03T0708200-01	Sb01g010620.1	wheatA10174	-	-	-	-	B
CINAU305	4VS-Bin-4	BRADI1G11130.1	OS05T0473900-01	Sb01g010630.1	wheatA06084	BG604678	-	-	-	B
-	-	BRADI1G11120.1	OS03T0708000-01	Sb01g010640.1	wheatA03307	-	-	-	-	B
-	-	BRADI1G11110.2	OS03T0707900-01	Sb01g010650.1	wheatA06295	-	-	-	-	B
-	-	BRADI1G11110.2	OS03T0707900-01	Sb01g010650.1	wheatA14754	-	-	-	-	B
-	-	BRADI1G11090.1	OS03T0707600-01	Sb01g010660.1	wheatA12577	-	-	-	-	B
-	-	BRADI1G11090.1	OS03T0707600-01	Sb01g010660.1	wheatA12578	-	-	-	-	B
-	-	BRADI1G11080.1	OS03T0707200-00	Sb01g010670.1	wheatA11934	-	-	-	-	B
-	-	BRADI1G11080.1	OS03T0707200-00	Sb01g010670.1	wheatA13833	-	-	-	-	B
-	-	BRADI1G11070.1	OS03T0706900-01	Sb01g010680.1	wheatA01698	-	-	-	-	B
-	-	BRADI1G11070.1	OS03T0706900-01	Sb01g010680.1	wheatA14677	-	-	-	-	B
-	-	BRADI1G11050.1	OS03T0705800-00	Sb01g010700.1	wheatA05150	-	-	-	-	B
-	-	BRADI1G11040.1	OS03T0705300-01	Sb01g010710.1	wheatA00219	-	-	-	-	B
-	-	BRADI1G11027.1	OS08T0154900-00	Sb01g010720.1	wheatA10068	-	-	-	-	B
-	-	BRADI1G11020.1	OS03T0704400-01	Sb01g010730.1	wheatA01866	-	-	-	-	B
-	-	BRADI1G11020.1	OS03T0704400-01	Sb01g010730.1	wheatA11410	-	-	-	-	B
-	-	BRADI1G11010.1	OS03T0704200-01	Sb01g010740.1	wheatA05784	-	-	-	-	B
-	-	BRADI1G11000.1	OS03T0704100-01	Sb01g010750.1	wheatA05785	-	-	-	-	B
-	-	BRADI1G10990.1	OS03T0704000-00	Sb01g010760.1	wheatA08698	-	-	-	-	B
-	-	BRADI1G10970.1	OS03T0703400-01	Sb01g010800.1	wheatA10820	-	-	-	-	B
-	-	BRADI1G10960.1	OS03T0703300-01	Sb01g010810.1	wheatA00009	-	-	-	-	B
-	-	BRADI1G10940.1	OS03T0703100-01	Sb01g010825.1	wheatA06698	-	-	-	-	B
-	-	BRADI1G10900.1	OS03T0702800-02	Sb01g010860.1	wheatA11176	-	-	-	-	B
-	-	BRADI1G10760.1	OS03T0713600-01	Sb01g010170.1	wheatA12619	-	-	-	-	B
-	-	BRADI1G10740.1	OS03T0714100-01	-	wheatA02016	-	-	-	-	B
-	-	BRADI1G10720.1	OS03T0714400-01	Sb01g010150.1	wheatA04013	-	-	-	-	B
-	-	BRADI1G10710.1	OS03T0715400-01	Sb01g010136.1	wheatA13183	-	-	-	-	B
-	-	BRADI1G10697.1	OS03T0715500-03	Sb01g010130.1	wheatA13185	-	-	-	-	B
-	-	BRADI1G10670.1	OS03T0717200-00	Sb01g010100.1	wheatA13602	-	-	-	-	B
-	-	BRADI1G10640.1	OS03T0717900-02	Sb01g010050.2	wheatA03753	-	-	-	-	B
-	-	BRADI1G10590.1	OS03T0718600-00	Sb01g010010.1	wheatA00238	-	-	-	-	B
-	-	BRADI1G10580.1	OS03T0718800-01	Sb01g009990.1	wheatA00636	-	-	-	-	B
-	-	BRADI1G10550.1	OS03T0719300-01	Sb01g009960.1	wheatA07143	-	-	-	-	B
-	-	BRADI1G10550.1	OS03T0719300-01	Sb01g009960.1	wheatA07458	-	-	-	-	B
-	-	BRADI1G10530.1	OS03T0719500-02	Sb01g009940.1	wheatA08938	-	-	-	-	B
-	-	BRADI1G10520.1	OS03T0719800-01	Sb01g009930.1	wheatA02338	-	-	-	-	B
-	-	BRADI1G10490.1	OS03T0719900-04	Sb01g009900.1	wheatA04028	-	-	-	-	B
-	-	BRADI1G10480.1	OS03T0720300-01	Sb01g009880.1	wheatA12404	-	-	-	-	B
-	-	BRADI1G10470.1	OS03T0720800-01	Sb01g009870.1	wheatA04567	-	-	-	-	B
-	-	BRADI1G10447.1	OS03T0721200-01	Sb01g009860.1	wheatA04774	-	-	-	-	B
-	-	BRADI1G10447.1	-	Sb01g009860.1	wheatA07553	-	-	-	-	B
-	-	BRADI1G10447.1	OS03T0721200-01	Sb01g009860.1	wheatA10039	-	-	-	-	B
-	-	BRADI1G10440.1	OS03T0721300-01	Sb01g009850.1	wheatA07831	-	-	-	-	B
-	-	BRADI1G10440.1	OS03T0721300-01	Sb01g009850.1	wheatA08575	-	-	-	-	B
-	-	BRADI1G10370.3	OS04T0110300-02	Sb01g009800.1	wheatA13943	-	-	-	-	B
-	-	BRADI1G10340.1	OS03T0722600-01	Sb01g009760.1	wheatA12532	-	-	-	-	B
-	-	BRADI1G10320.1	OS07T0108800-01	Sb05g015110.1	wheatA09162	-	-	-	-	B
-	-	BRADI1G10310.1	OS03T0723400-01	Sb01g009730.1	wheatA07371	-	-	-	-	B
-	-	BRADI1G10300.1	OS03T0723600-02	Sb01g009710.1	wheatA09948	-	-	-	-	B
-	-	BRADI1G10300.1	OS03T0723600-02	Sb01g009710.1	wheatA11507	-	-	-	-	B
-	-	BRADI1G10290.1	OS03T0723800-01	Sb01g009700.1	wheatA02979	-	-	-	-	B
-	-	BRADI1G10270.1	OS03T0724100-01	Sb01g009680.1	wheatA10003	-	-	-	-	B
-	-	BRADI1G10270.1	OS03T0724100-01	Sb01g009680.1	wheatA10004	-	-	-	-	B
-	-	BRADI1G10260.1	OS03T0724300-01	Sb01g009670.1	wheatA09574	-	-	-	-	B
-	-	BRADI1G10250.1	OS08T0204632-01	Sb01g009660.1	wheatA07547	-	-	-	-	B
-	-	BRADI1G10240.2	OS03T0724700-03	Sb01g009640.1	wheatA15583	-	-	-	-	B
-	-	BRADI1G10220.1	OS08T0484300-00	Sb03g028260.1	wheatA11356	-	-	-	-	B
-	-	BRADI1G10200.1	OS03T0725200-01	Sb01g009620.1	wheatA01425	-	-	-	-	B
-	-	BRADI1G10190.1	OS03T0725300-01	Sb01g009610.2	wheatA09755	-	-	-	-	B
-	-	BRADI1G10180.2	OS03T0725400-03	Sb01g009580.1	wheatA13679	-	-	-	-	B
-	-	BRADI1G10170.1	OS03T0725800-01	Sb01g009590.3	wheatA13587	-	-	-	-	B
-	-	BRADI1G10150.1	OS03T0726100-01	Sb01g009560.1	wheatA13056	-	-	-	-	B
-	-	BRADI1G10140.2	OS03T0726200-01	Sb01g009550.1	wheatA08825	-	-	-	-	B
-	-	BRADI1G10120.1	OS03T0726400-01	Sb01g009530.1	wheatA03581	-	-	-	-	B
-	-	BRADI1G10090.2	OS08T0107400-01	Sb07g000765.1	wheatA03316	-	-	-	-	B
-	-	BRADI1G10070.1	OS03T0726800-01	Sb01g009500.1	wheatA00118	-	-	-	-	B
-	-	BRADI1G10040.1	OS03T0727100-01	Sb01g009470.2	wheatA14830	-	-	-	-	B
-	-	BRADI1G10030.1	OS03T0727600-01	Sb01g009450.1	wheatA04855	-	-	-	-	B
-	-	BRADI1G10030.1	OS03T0727600-01	Sb01g009450.1	wheatA12302	-	-	-	-	B
-	-	BRADI1G10017.1	OS03T0727800-01	Sb01g009440.1	wheatA10952	-	-	-	-	B
-	-	BRADI1G10000.1	OS03T0728100-02	Sb01g009430.1	wheatA02843	-	-	-	-	B
-	-	BRADI1G09990.1	OS03T0728200-00	Sb01g009420.1	wheatA01848	-	-	-	-	B
-	-	BRADI1G09980.1	-	Sb01g009410.1	wheatA03731	-	-	-	-	B
-	-	BRADI1G09970.2	OS03T0728800-01	Sb01g009400.1	wheatA09637	-	-	-	-	B
-	-	BRADI1G09970.1	OS03T0728800-02	Sb01g009400.1	wheatA09639	-	-	-	-	B
-	-	BRADI1G09960.2	OS03T0728900-00	Sb01g009380.1	wheatA09638	-	-	-	-	B
-	-	BRADI1G09950.1	OS03T0729000-01	Sb01g009370.1	wheatA04543	-	-	-	-	B
-	-	BRADI1G09930.1	OS03T0729200-02	Sb01g009350.1	wheatA05336	-	-	-	-	B
-	-	BRADI1G09910.1	OS03T0729300-01	Sb01g009340.1	wheatA15559	-	-	-	-	B
-	-	BRADI1G09900.1	OS03T0729500-01	Sb01g009330.1	wheatA08497	-	-	-	-	B
-	-	BRADI1G09890.1	OS03T0729600-01	Sb01g009320.1	wheatA16035	-	-	-	-	B
-	-	BRADI1G09870.1	OS03T0729700-01	Sb01g009310.1	wheatA01491	-	-	-	-	B
-	-	BRADI1G09860.1	OS03T0729800-00	Sb01g009300.1	wheatA02932	-	-	-	-	B
-	-	BRADI1G09847.1	OS03T0729900-01	Sb01g009290.1	wheatA02933	-	-	-	-	B
-	-	BRADI1G09810.1	-	-	wheatA02840	-	-	-	-	B
-	-	BRADI1G09810.1	OS03T0730800-01	Sb01g009225.1	wheatA11555	-	-	-	-	B
-	-	BRADI1G09810.1	OS03T0730800-01	Sb01g009225.1	wheatA15026	-	-	-	-	B
-	-	BRADI1G09750.2	OS03T0731500-02	Sb01g009170.1	wheatA03951	-	-	-	-	B
-	-	BRADI1G09737.1	OS05T0310500-03	Sb02g034490.3	wheatA04421	-	-	-	-	B
-	-	BRADI1G09730.4	-	Sb02g034490.2	wheatA03052	-	-	-	-	B
CINAU291	4VS-Bin-7	BRADI1G09730.4	OS05T0310500-03	Sb02g034490.3	wheatA10786	BE446304	1e-27	83.33	114	B
-	-	BRADI1G09710.1	OS03T0731900-01	Sb01g009140.1	wheatA06514	-	-	-	-	B
-	-	BRADI1G09680.1	OS03T0733800-00	Sb01g009070.1	wheatA08660	-	-	-	-	B
-	-	BRADI1G09660.2	OS03T0733400-01	Sb02g043380.1	wheatA02544	-	-	-	-	B
-	-	BRADI1G09615.1	OS03T0732100-01	Sb01g009130.1	wheatA01067	-	-	-	-	B
-	-	BRADI1G09615.1	OS03T0732100-01	Sb01g009130.1	wheatA11880	-	-	-	-	B
-	-	BRADI1G09600.1	OS03T0734200-01	Sb01g009060.1	wheatA02305	-	-	-	-	B
-	-	BRADI1G09577.1	OS03T0734400-01	Sb01g008970.1	wheatA03803	-	-	-	-	B
-	-	BRADI1G09560.1	OS03T0734700-01	Sb01g009030.1	wheatA04047	-	-	-	-	B
-	-	BRADI1G09550.1	OS03T0734900-00	Sb01g008950.1	wheatA15328	-	-	-	-	B
-	-	BRADI1G09530.1	OS03T0735100-01	Sb01g008930.1	wheatA06213	-	-	-	-	B
-	-	BRADI1G09470.1	OS03T0736200-00	Sb01g008870.1	wheatA07972	-	-	-	-	B
-	-	BRADI1G09460.1	OS03T0736300-02	Sb01g008860.1	wheatA07973	-	-	-	-	B
-	-	BRADI1G09450.2	OS03T0736400-02	Sb01g008850.1	wheatA07829	-	-	-	-	B
-	-	BRADI1G09430.1	OS03T0736600-01	Sb01g008830.1	wheatA06894	-	-	-	-	B
-	-	BRADI1G09420.1	OS03T0736700-03	Sb01g008820.1	wheatA07893	-	-	-	-	B
-	-	BRADI1G09390.1	-	Sb01g008790.1	wheatA06197	-	-	-	-	B
-	-	BRADI1G09370.1	OS03T0737600-01	Sb01g008760.1	wheatA13508	-	-	-	-	B
-	-	BRADI1G09340.3	OS03T0737800-01	Sb01g008740.1	wheatA03297	-	-	-	-	B
-	-	BRADI1G09340.1	OS03T0737800-01	Sb01g008740.1	wheatA13379	-	-	-	-	B
-	-	BRADI1G09327.1	OS03T0737900-01	Sb01g008720.1	wheatA03298	-	-	-	-	B
-	-	BRADI1G09320.1	OS03T0738000-01	Sb01g008710.1	wheatA03299	-	-	-	-	B
-	-	BRADI1G09310.3	-	Sb01g008700.1	wheatA01230	-	-	-	-	B
-	-	BRADI1G09310.3	OS03T0738200-00	Sb01g008700.1	wheatA14472	-	-	-	-	B
-	-	BRADI1G09300.3	OS03T0738400-01	Sb01g008690.2	wheatA09909	-	-	-	-	B
-	-	BRADI1G08120.1	OS12T0443500-01	Sb01g007580.3	wheatA08550	-	-	-	-	B
-	-	BRADI1G05806.1	OS04T0473150-00	-	wheatA10430	-	-	-	-	B
-	-	BRADI1G03380.1	OS03T0825700-01	Sb01g002810.1	wheatA13194	-	-	-	-	B
-	-	BRADI1G02597.1	OS03T0835600-02	Sb01g002200.1	wheatA08944	-	-	-	-	B
-	-	BRADI1G00370.1	-	-	wheatA15478	-	-	-	-	B
-	-	BRADI1G00237.1	OS11T0479100-00	Sb05g004480.1	wheatA11739	-	-	-	-	B
CINAU67	4VS-Bin-8	BRADI1G14300.3	OS12T0597700-02	Sb01g014180.1	wheatA06952	BF291316	0	91.09	640	C
-	-	BRADI1G14307.1	OS03T0628800-01	Sb01g014190.1	wheatA08353	-	-	-	-	C
-	-	BRADI1G14307.1	OS03T0628800-01	Sb01g014190.1	wheatA12900	-	-	-	-	C
-	-	BRADI1G14320.1	OS03T0627500-01	Sb01g014200.1	wheatA14843	-	-	-	-	C
-	-	BRADI1G14340.1	OS03T0627300-01	Sb01g007300.1	wheatA10782	-	-	-	-	C
-	-	BRADI1G14350.1	OS03T0626700-01	Sb01g014210.1	wheatA11310	-	-	-	-	C
-	-	BRADI1G14360.1	OS03T0626600-01	Sb01g014220.1	wheatA03734	-	-	-	-	C
-	-	BRADI1G14370.1	OS03T0626500-00	Sb01g014230.1	wheatA00925	-	-	-	-	C
-	-	BRADI1G14400.1	OS01T0183100-01	Sb04g021020.1	wheatA14715	-	-	-	-	C
-	-	BRADI1G14420.1	OS04T0394500-00	Sb04g021023.1	wheatA04136	-	-	-	-	C
-	-	BRADI1G14420.1	OS04T0394500-00	Sb06g014360.1	wheatA05086	-	-	-	-	C
-	-	BRADI1G14425.1	OS03T0625800-01	Sb01g014250.1	wheatA07063	-	-	-	-	C
-	-	BRADI1G14460.1	OS03T0625201-00	Sb08g020020.1	wheatA03149	-	-	-	-	C
-	-	BRADI1G14460.1	OS03T0625300-00	Sb01g014300.1	wheatA03150	-	-	-	-	C
-	-	BRADI1G14460.1	OS03T0625300-00	Sb01g014300.1	wheatA03151	-	-	-	-	C
-	-	BRADI1G14510.2	OS08T0324300-01	-	wheatA09961	-	-	-	-	C
-	-	BRADI1G14550.1	OS03T0619600-01	Sb01g014500.1	wheatA11492	-	-	-	-	C
-	-	BRADI1G14560.1	OS03T0619800-00	Sb01g014480.1	wheatA13398	-	-	-	-	C
-	-	BRADI1G14580.1	OS03T0618300-01	Sb01g014550.1	wheatA06939	-	-	-	-	C
-	-	BRADI1G14590.1	OS03T0617900-01	Sb01g014570.1	wheatA02010	-	-	-	-	C
-	-	BRADI1G14600.1	OS12T0589000-00	Sb01g014580.1	wheatA14293	-	-	-	-	C
-	-	BRADI1G14605.1	OS12T0588800-01	Sb01g014590.1	wheatA00768	-	-	-	-	C
-	-	BRADI1G14620.1	OS03T0616500-00	Sb01g014610.1	wheatA00648	-	-	-	-	C
-	-	BRADI1G14630.1	OS03T0616400-01	Sb01g014620.1	wheatA03764	-	-	-	-	C
-	-	BRADI1G14660.1	OS03T0616300-01	Sb01g014630.1	wheatA03765	-	-	-	-	C
-	-	BRADI1G14690.1	OS03T0611700-02	Sb01g014670.1	wheatA02193	-	-	-	-	C
-	-	BRADI1G14710.1	OS03T0611200-01	Sb01g014680.1	wheatA13030	-	-	-	-	C
-	-	BRADI1G14730.1	OS03T0610650-01	Sb01g014740.1	wheatA00075	-	-	-	-	C
-	-	BRADI1G14770.1	OS03T0609800-02	Sb01g014760.1	wheatA13018	-	-	-	-	C
-	-	BRADI1G14780.1	OS03T0609500-01	Sb01g031790.1	wheatA13474	-	-	-	-	C
-	-	BRADI1G14820.1	OS03T0607600-00	Sb01g014850.1	wheatA03963	-	-	-	-	C
-	-	BRADI1G14830.1	OS03T0607500-01	Sb01g014860.1	wheatA12833	-	-	-	-	C
CINAU296	4VS-Bin-9	BRADI1G14850.1	OS03T0606100-01	Sb01g014910.1	wheatA15695	BE637722	2e-147	94.58	332	C
-	-	BRADI1G14860.1	OS03T0605300-01	Sb01g013970.1	wheatA02283	-	-	-	-	C
-	-	BRADI1G14877.1	OS03T0604600-01	Sb01g014940.1	wheatA00743	-	-	-	-	C
-	-	BRADI1G14950.1	OS11T0216900-03	Sb05g008680.1	wheatA15731	-	-	-	-	C
-	-	BRADI1G14960.1	OS03T0603800-01	Sb01g014990.1	wheatA15730	-	-	-	-	C
-	-	BRADI1G14970.1	-	Sb01g015050.1	wheatA04075	-	-	-	-	C
-	-	BRADI1G15317.1	-	-	wheatA05427	-	-	-	-	C
-	-	BRADI1G15410.1	-	Sb01g015590.1	wheatA04295	-	-	-	-	C
-	-	BRADI1G15857.1	OS03T0441000-02	Sb01g031810.1	wheatA09098	-	-	-	-	C
-	-	BRADI1G15880.1	OS11T0384789-02	Sb01g031880.1	wheatA04757	-	-	-	-	C
-	-	BRADI1G16075.1	-	Sb01g032050.1	wheatA03410	-	-	-	-	C
-	-	BRADI1G16120.1	OS03T0444900-00	Sb01g032120.1	wheatA05750	-	-	-	-	C
-	-	BRADI1G16120.1	-	Sb01g032120.1	wheatA05419	-	-	-	-	C
-	-	BRADI1G16210.1	OS03T0421400-02	Sb01g032340.1	wheatA14640	-	-	-	-	C
-	-	BRADI1G17527.1	-	-	wheatA05578	-	-	-	-	C
-	-	BRADI1G21130.1	-	Sb01g014260.1	wheatA05065	-	-	-	-	C
-	-	BRADI1G21870.1	OS12T0114500-01	Sb08g002690.1	wheatA00077	-	-	-	-	C
-	-	BRADI1G26480.1	-	-	wheatA14250	-	-	-	-	C
-	-	BRADI1G27120.1	OS07T0492000-01	Sb02g033710.1	wheatA07146	-	-	-	-	C
-	-	BRADI1G27130.1	OS07T0491900-00	Sb02g033700.1	wheatA07145	-	-	-	-	C
-	-	BRADI1G33560.1	OS06T0691000-02	Sb10g028100.1	wheatA06803	-	-	-	-	C
-	-	BRADI1G34150.1	OS11T0578100-00	Sb05g022460.1	wheatA13171	-	-	-	-	C
-	-	BRADI1G37130.4	OS02T0596900-01	Sb03g023440.4	wheatA08085	-	-	-	-	C
-	-	BRADI1G37686.1	-	-	wheatA05708	-	-	-	-	C
-	-	BRADI1G42420.1	OS06T0495700-00	Sb04g023010.1	wheatA06925	-	-	-	-	C
-	-	BRADI1G45320.1	OS11T0206600-02	Sb02g022840.1	wheatA15098	-	-	-	-	C
-	-	BRADI1G45440.1	OS06T0222900-01	Sb05g001745.1	wheatA10418	-	-	-	-	C
-	-	BRADI1G47510.1	OS11T0157100-01	Sb06g026720.1	wheatA15102	-	-	-	-	C
-	-	BRADI1G47515.1	-	Sb0506s002010.1	wheatA04177	-	-	-	-	C
-	-	BRADI1G49497.1	OS06T0126050-00	Sb10g001560.1	wheatA13231	-	-	-	-	C
-	-	BRADI1G49657.1	OS06T0128400-01	Sb10g001730.1	wheatA09059	-	-	-	-	C
-	-	BRADI1G50220.1	OS06T0111500-02	Sb10g001050.1	wheatA06414	-	-	-	-	C
-	-	BRADI1G55240.1	OS03T0424200-01	Sb01g032290.1	wheatA07804	-	-	-	-	C
-	-	BRADI1G55240.1	OS03T0424000-02	Sb08g015020.1	wheatA07805	-	-	-	-	C
-	-	BRADI4G19697.1	OS12T0613600-01	Sb04g022970.1	wheatA11023	-	-	-	-	D
-	-	BRADI4G19937.1	OS07T0280200-01	Sb02g020270.1	wheatA08109	-	-	-	-	D
-	-	BRADI4G19947.1	OS01T0901550-00	Sb02g001050.1	wheatA10088	-	-	-	-	D
-	-	BRADI4G19947.1	OS07T0280200-01	Sb02g001045.1	wheatA10077	-	-	-	-	D
-	-	BRADI4G19960.2	OS11T0311550-00	Sb09g028160.1	wheatA02617	-	-	-	-	D
-	-	BRADI4G19975.1	OS11T0311300-03	Sb07g026060.1	wheatA09889	-	-	-	-	D
-	-	BRADI4G19990.1	OS11T0310800-01	Sb10g005130.1	wheatA06267	-	-	-	-	D
-	-	BRADI4G19990.3	OS11T0310800-01	Sb10g005130.1	wheatA01729	-	-	-	-	D
-	-	BRADI4G19990.3	OS11T0310800-01	Sb10g005130.1	wheatA01730	-	-	-	-	D
-	-	BRADI4G19990.3	OS11T0310800-01	Sb10g005130.1	wheatA05141	-	-	-	-	D
-	-	BRADI4G20000.2	OS11T0308800-02	Sb05g008040.1	wheatA08905	-	-	-	-	D
-	-	BRADI4G20090.3	OS07T0589400-01	Sb06g026820.1	wheatA08904	-	-	-	-	D
-	-	BRADI4G20160.1	OS11T0302500-01	Sb09g002170.1	wheatA10769	-	-	-	-	D
-	-	BRADI4G20160.4	-	Sb09g002170.1	wheatA10768	-	-	-	-	D
-	-	BRADI4G20190.1	OS03T0408500-01	Sb09g012290.1	wheatA11247	-	-	-	-	D
-	-	BRADI4G20197.1	OS11T0291475-00	Sb0010s007570.1	wheatA12057	-	-	-	-	D
-	-	BRADI4G20197.1	OS11T0297800-01	Sb0010s007570.1	wheatA12058	-	-	-	-	D
-	-	BRADI4G20210.1	OS11T0293900-02	-	wheatA02924	-	-	-	-	D
-	-	BRADI4G20210.3	OS11T0293900-02	Sb0010s003440.1	wheatA12359	-	-	-	-	D
-	-	BRADI4G20220.1	OS11T0299300-01	Sb05g013160.1	wheatA12920	-	-	-	-	D
-	-	BRADI4G20250.1	OS11T0297900-01	Sb02g039500.1	wheatA07954	-	-	-	-	D
-	-	BRADI4G20338.1	OS11T0276000-01	Sb05g010010.1	wheatA06659	-	-	-	-	D
-	-	BRADI4G20338.1	OS11T0276000-01	Sb05g010010.1	wheatA06661	-	-	-	-	D
-	-	BRADI4G20480.2	-	Sb08g003320.1	wheatA00425	-	-	-	-	D
-	-	BRADI4G20490.2	OS11T0267100-01	Sb08g003310.1	wheatA04025	-	-	-	-	D
-	-	BRADI4G20500.1	OS11T0267000-03	Sb08g003300.1	wheatA00266	-	-	-	-	D
-	-	BRADI4G20537.2	OS11T0276300-01	Sb05g010020.1	wheatA07218	-	-	-	-	D
-	-	BRADI4G20557.1	OS11T0265600-00	Sb01g001720.1	wheatA06059	-	-	-	-	D
-	-	BRADI4G20570.4	OS11T0265500-01	Sb01g001710.5	wheatA06060	-	-	-	-	D
-	-	BRADI4G20580.2	OS11T0265400-01	Sb05g009990.3	wheatA03215	-	-	-	-	D
-	-	BRADI4G20610.1	OS11T0265200-00	Sb05g009970.1	wheatA15370	-	-	-	-	D
-	-	BRADI4G20700.2	OS11T0264600-01	Sb05g009740.1	wheatA05974	-	-	-	-	D
-	-	BRADI4G20700.2	OS11T0264600-01	Sb05g009740.1	wheatA15751	-	-	-	-	D
-	-	BRADI4G20710.1	OS11T0264500-00	Sb05g009720.1	wheatA07079	-	-	-	-	D
-	-	BRADI4G20717.1	OS11T0264300-03	Sb06g021370.1	wheatA00443	-	-	-	-	D
-	-	BRADI4G20730.1	OS04T0495800-02	Sb06g021370.1	wheatA00442	-	-	-	-	D
-	-	BRADI4G20740.2	OS11T0264200-01	Sb05g006530.1	wheatA00441	-	-	-	-	D
-	-	BRADI4G20750.1	OS11T0261900-01	Sb05g006560.1	wheatA00545	-	-	-	-	D
-	-	BRADI4G20810.1	OS11T0256100-00	Sb05g006590.1	wheatA00676	-	-	-	-	D
-	-	BRADI4G20857.1	OS11T0261500-00	Sb03g037110.1	wheatA08645	-	-	-	-	D
-	-	BRADI4G20890.1	OS11T0249900-01	Sb05g006860.1	wheatA07588	-	-	-	-	D
-	-	BRADI4G20890.1	OS11T0249900-01	Sb05g006860.1	wheatA15988	-	-	-	-	D
-	-	BRADI4G20900.1	OS11T0248200-01	Sb05g006890.1	wheatA02658	-	-	-	-	D
-	-	BRADI4G20920.1	OS11T0247500-01	Sb06g033490.1	wheatA13204	-	-	-	-	D
-	-	BRADI4G20940.1	OS11T0247000-02	Sb05g006900.1	wheatA00621	-	-	-	-	D
-	-	BRADI4G20950.1	OS11T0246900-01	Sb05g006915.1	wheatA01799	-	-	-	-	D
-	-	BRADI4G21000.1	OS11T0246200-00	Sb05g006950.1	wheatA04673	-	-	-	-	D
-	-	BRADI4G21000.1	OS11T0246200-00	Sb05g006950.1	wheatA08680	-	-	-	-	D
-	-	BRADI4G21025.1	OS11T0245500-01	Sb05g006980.1	wheatA08492	-	-	-	-	D
CINAU64	4VS-Bin-10	BRADI4G21040.1	OS11T0244800-01	Sb05g007010.1	wheatA01719	BE637573	2e-109	97.02	235	D
-	-	BRADI4G21040.1	OS11T0244800-01	Sb05g007010.1	wheatA03842	-	-	-	-	D
-	-	BRADI4G21050.1	OS11T0244600-01	Sb05g007020.1	wheatA00940	-	-	-	-	D
-	-	BRADI4G21057.1	OS12T0209300-00	Sb03g036320.1	wheatA04127	-	-	-	-	D
-	-	BRADI4G21057.1	OS11T0244300-01	Sb03g036320.1	wheatA06224	-	-	-	-	D
-	-	BRADI4G21070.1	OS11T0244200-01	Sb05g007030.1	wheatA02350	-	-	-	-	D
-	-	BRADI4G21120.1	OS05T0271900-01	Sb08g021530.1	wheatA12213	-	-	-	-	D
-	-	BRADI4G21160.1	OS11T0243300-01	Sb05g007050.1	wheatA04752	-	-	-	-	D
-	-	BRADI4G21250.1	OS11T0242500-01	Sb08g006390.1	wheatA10325	-	-	-	-	D
-	-	BRADI4G21270.1	OS11T0242400-01	Sb03g044430.1	wheatA01712	-	-	-	-	D
-	-	BRADI4G21277.1	OS11T0242100-02	Sb05g007160.1	wheatA04015	-	-	-	-	D
-	-	BRADI4G21550.1	OS11T0241200-01	Sb05g007190.1	wheatA05089	-	-	-	-	D
-	-	BRADI4G21680.1	OS11T0240900-01	Sb05g007260.1	wheatA06377	-	-	-	-	D
-	-	BRADI4G21680.2	OS11T0240900-01	Sb05g007260.1	wheatA06376	-	-	-	-	D
-	-	BRADI4G21730.1	OS07T0515700-01	Sb02g028950.1	wheatA03871	-	-	-	-	D
-	-	BRADI4G21750.1	OS11T0236100-01	Sb05g007310.1	wheatA13076	-	-	-	-	D
-	-	BRADI4G21756.1	OS11T0236000-01	Sb05g007400.1	wheatA12144	-	-	-	-	D
-	-	BRADI4G21800.1	OS11T0234200-01	Sb05g007460.1	wheatA13336	-	-	-	-	D
-	-	BRADI4G21830.1	OS11T0233800-01	Sb05g007480.1	wheatA03213	-	-	-	-	D
-	-	BRADI4G21836.1	OS11T0232400-00	Sb05g007490.1	wheatA15423	-	-	-	-	D
-	-	BRADI4G21836.1	OS11T0232400-00	Sb05g007490.1	wheatA15548	-	-	-	-	D
-	-	BRADI4G21890.1	OS11T0227100-00	Sb05g008280.1	wheatA04914	-	-	-	-	D
-	-	BRADI4G21950.1	OS08T0246300-01	Sb05g008310.1	wheatA07465	-	-	-	-	D
-	-	BRADI4G21960.1	OS07T0250900-01	Sb02g007670.1	wheatA04824	-	-	-	-	D
CINAU300	4VS-Bin-10	BRADI4G21990.2	OS11T0225000-01	Sb05g008300.1	wheatA08304	BF428648	0	96.9	484	D
-	-	BRADI4G21990.3	OS10T0200000-01	Sb05g008300.1	wheatA13890	-	-	-	-	D
-	-	BRADI4G22050.1	OS11T0221200-00	Sb05g008510.1	wheatA09035	-	-	-	-	D
-	-	BRADI4G22080.1	OS11T0220400-01	Sb05g008540.1	wheatA04171	-	-	-	-	D
-	-	BRADI4G22080.1	OS11T0220400-01	Sb05g008540.1	wheatA12304	-	-	-	-	D
-	-	BRADI4G22090.1	OS06T0318400-00	Sb05g008600.1	wheatA07035	-	-	-	-	D
-	-	BRADI4G22110.1	OS11T0219000-01	Sb05g008630.1	wheatA07934	-	-	-	-	D
-	-	BRADI4G22130.1	OS11T0218000-01	Sb05g008650.2	wheatA02058	-	-	-	-	D
-	-	BRADI4G22150.1	OS11T0216900-03	Sb05g008680.2	wheatA07043	-	-	-	-	D
-	-	BRADI4G22160.1	OS11T0216400-01	Sb05g008690.1	wheatA13152	-	-	-	-	D
-	-	BRADI4G22220.1	OS11T0216100-01	Sb05g008750.1	wheatA03207	-	-	-	-	D
-	-	BRADI4G22230.1	OS11T0216000-02	Sb05g008760.1	wheatA03206	-	-	-	-	D
-	-	BRADI4G22230.1	OS11T0216000-02	Sb05g008760.1	wheatA13283	-	-	-	-	D
-	-	BRADI4G22250.1	OS11T0215100-01	Sb05g008770.1	wheatA09675	-	-	-	-	D
-	-	BRADI4G22250.1	OS11T0215100-01	Sb05g008770.1	wheatA09676	-	-	-	-	D
-	-	BRADI4G22270.1	OS11T0214900-00	Sb05g008910.1	wheatA01567	-	-	-	-	D
-	-	BRADI4G22270.1	OS11T0214900-00	Sb05g008910.1	wheatA02903	-	-	-	-	D
-	-	BRADI4G22510.1	OS11T0213600-01	Sb05g009120.1	wheatA02276	-	-	-	-	D
-	-	BRADI4G22520.1	OS11T0213500-00	Sb08g015300.1	wheatA15973	-	-	-	-	D
-	-	BRADI4G22630.2	OS11T0210300-01	Sb05g009360.1	wheatA13227	-	-	-	-	D
-	-	BRADI4G22660.1	OS12T0191400-00	Sb05g009400.1	wheatA07530	-	-	-	-	D
-	-	BRADI4G22690.1	-	Sb05g009420.1	wheatA03593	-	-	-	-	D
-	-	BRADI4G22730.1	OS11T0207600-00	Sb05g009460.1	wheatA11472	-	-	-	-	D
-	-	BRADI4G22750.1	OS11T0207300-00	Sb05g009490.1	wheatA00159	-	-	-	-	D
-	-	BRADI4G22770.1	OS11T0207100-01	Sb05g006520.1	wheatA03117	-	-	-	-	D
-	-	BRADI4G22770.1	OS11T0207100-01	Sb05g006520.1	wheatA04628	-	-	-	-	D
-	-	BRADI4G22770.1	OS11T0207100-01	Sb08g005250.1	wheatA10676	-	-	-	-	D
-	-	BRADI4G22785.1	OS12T0187800-00	Sb08g005220.1	wheatA06710	-	-	-	-	D
-	-	BRADI4G23030.1	OS11T0201360-01	Sb05g006050.1	wheatA04870	-	-	-	-	D
-	-	BRADI4G23107.1	OS11T0199801-00	Sb05g006250.1	wheatA03300	-	-	-	-	D
-	-	BRADI4G23160.1	OS05T0531500-02	Sb05g006130.1	wheatA02612	-	-	-	-	D
-	-	BRADI4G23170.1	OS11T0198200-01	Sb05g006140.1	wheatA02611	-	-	-	-	D
-	-	BRADI4G23180.1	OS11T0199200-01	Sb05g006150.1	wheatA05752	-	-	-	-	D
-	-	BRADI4G23190.1	OS11T0199700-02	Sb05g006160.1	wheatA00832	-	-	-	-	D
-	-	BRADI4G23270.1	OS11T0197600-01	Sb05g006090.1	wheatA07327	-	-	-	-	D
-	-	BRADI4G23280.1	OS11T0197500-01	Sb05g006080.1	wheatA02502	-	-	-	-	D
-	-	BRADI4G23290.1	OS01T0882300-01	Sb05g006060.1	wheatA00175	-	-	-	-	D
-	-	BRADI4G23330.1	-	-	wheatA07078	-	-	-	-	D
-	-	BRADI4G23340.1	OS11T0195800-01	Sb05g006030.1	wheatA04337	-	-	-	-	D
-	-	BRADI4G23367.1	OS11T0195500-01	Sb05g005970.1	wheatA03635	-	-	-	-	D
-	-	BRADI4G23367.1	OS11T0195500-01	Sb05g005970.1	wheatA03636	-	-	-	-	D
-	-	BRADI4G23407.1	OS11T0194900-01	Sb05g005850.1	wheatA04710	-	-	-	-	D
-	-	BRADI4G23450.2	OS11T0191400-01	Sb05g005750.1	wheatA05200	-	-	-	-	D
-	-	BRADI4G23530.1	OS12T0148700-01	Sb05g003030.1	wheatA10579	-	-	-	-	D
-	-	BRADI4G23550.1	OS11T0187200-00	Sb05g001890.1	wheatA12015	-	-	-	-	D
-	-	BRADI4G23600.2	OS11T0186400-00	Sb05g005680.1	wheatA05732	-	-	-	-	D
-	-	BRADI4G23600.2	OS11T0186400-00	Sb05g005680.1	wheatA09890	-	-	-	-	D
-	-	BRADI4G23620.3	OS11T0186200-01	Sb05g005470.1	wheatA07917	-	-	-	-	D
-	-	BRADI4G23670.1	OS11T0183900-01	Sb05g005400.1	wheatA08384	-	-	-	-	D
-	-	BRADI4G23680.1	OS03T0710000-02	Sb05g005390.1	wheatA10329	-	-	-	-	D
-	-	BRADI4G23680.1	OS11T0183800-00	Sb05g005390.1	wheatA12394	-	-	-	-	D
-	-	BRADI4G23690.1	-	-	wheatA10721	-	-	-	-	D
-	-	BRADI4G23700.1	OS11T0182400-01	Sb05g005350.1	wheatA05026	-	-	-	-	D
-	-	BRADI4G23700.1	OS11T0182400-01	Sb05g005350.1	wheatA15092	-	-	-	-	D
-	-	BRADI4G23710.1	OS11T0182100-01	Sb05g005310.1	wheatA03999	-	-	-	-	D
-	-	BRADI4G23800.1	OS03T0108500-01	Sb03g021040.1	wheatA00708	-	-	-	-	D
-	-	BRADI4G23887.1	OS11T0181400-01	Sb05g005260.1	wheatA03301	-	-	-	-	D
-	-	BRADI4G23887.1	OS11T0181400-01	Sb05g005260.1	wheatA07941	-	-	-	-	D
-	-	BRADI4G23957.1	-	Sb05g005220.1	wheatA11439	-	-	-	-	D
-	-	BRADI4G23957.1	OS11T0180600-01	Sb05g005220.1	wheatA14922	-	-	-	-	D
-	-	BRADI4G23967.1	OS11T0180900-00	Sb05g005230.1	wheatA03401	-	-	-	-	D
-	-	BRADI4G23990.1	OS11T0181100-01	Sb05g005240.1	wheatA05608	-	-	-	-	D
-	-	BRADI4G24030.1	OS11T0180100-00	Sb03g041340.1	wheatA07681	-	-	-	-	D
-	-	BRADI4G24110.1	OS11T0178800-01	Sb05g005150.1	wheatA01840	-	-	-	-	D
-	-	BRADI4G24120.1	OS11T0177400-01	Sb05g004940.1	wheatA03109	-	-	-	-	D
-	-	BRADI4G24140.1	OS11T0177200-01	Sb05g004910.1	wheatA00613	-	-	-	-	D
-	-	BRADI4G24147.1	OS12T0174100-01	Sb05g004890.1	wheatA14402	-	-	-	-	D
-	-	BRADI4G24170.1	OS11T0176200-01	Sb03g003740.1	wheatA08183	-	-	-	-	D
-	-	BRADI4G24190.1	OS12T0172500-01	Sb05g004850.1	wheatA14049	-	-	-	-	D
-	-	BRADI4G24197.1	OS02T0793100-01	Sb05g004840.1	wheatA14586	-	-	-	-	D
-	-	BRADI4G24237.1	OS11T0169100-01	Sb09g030030.1	wheatA13493	-	-	-	-	D
-	-	BRADI4G24280.1	OS12T0168700-02	Sb08g004330.2	wheatA12972	-	-	-	-	D
-	-	BRADI4G24310.1	OS11T0170200-01	Sb05g004550.1	wheatA14144	-	-	-	-	D
-	-	BRADI4G24320.2	OS12T0169400-01	Sb08g004470.1	wheatA04550	-	-	-	-	D
-	-	BRADI4G24367.1	OS11T0171300-01	Sb05g004590.1	wheatA10622	-	-	-	-	D
-	-	BRADI4G24410.1	OS11T0172150-00	Sb05g004660.1	wheatA06327	-	-	-	-	D
-	-	BRADI4G24470.1	OS11T0175400-01	Sb05g004770.1	wheatA01279	-	-	-	-	D
-	-	BRADI4G24580.1	OS11T0224800-00	Sb07g025180.1	wheatA11086	-	-	-	-	D
-	-	BRADI4G24590.1	OS11T0168600-01	Sb05g004210.1	wheatA09480	-	-	-	-	D
-	-	BRADI4G24610.2	OS11T0168200-02	Sb05g004130.1	wheatA09479	-	-	-	-	D
-	-	BRADI4G24650.1	OS11T0167800-01	Sb08g004190.1	wheatA05488	-	-	-	-	D
-	-	BRADI4G24690.1	OS11T0167200-01	Sb05g003980.1	wheatA04635	-	-	-	-	D
-	-	BRADI4G24700.1	OS11T0167300-02	Sb08g004010.1	wheatA04636	-	-	-	-	D
-	-	BRADI4G24700.1	OS11T0167300-02	Sb08g004010.1	wheatA11308	-	-	-	-	D
-	-	BRADI4G24707.1	OS11T0167500-00	Sb05g003960.1	wheatA11808	-	-	-	-	D
-	-	BRADI4G24740.1	OS12T0163400-01	Sb08g004000.2	wheatA06517	-	-	-	-	D
-	-	BRADI4G24750.2	OS11T0163500-01	Sb05g003890.1	wheatA06518	-	-	-	-	D
-	-	BRADI4G24767.1	OS11T0162000-01	Sb05g003870.1	wheatA01591	-	-	-	-	D
-	-	BRADI4G24767.1	OS11T0162000-01	Sb05g003870.1	wheatA03855	-	-	-	-	D
-	-	BRADI4G24847.1	-	Sb04g024900.1	wheatA10230	-	-	-	-	D
-	-	BRADI4G24847.1	-	Sb04g024900.1	wheatA10231	-	-	-	-	D
-	-	BRADI4G24857.1	OS11T0160900-00	Sb05g003830.1	wheatA00857	-	-	-	-	D
-	-	BRADI4G24867.1	OS11T0160550-00	Sb05g003820.1	wheatA15616	-	-	-	-	D
-	-	BRADI4G24956.1	OS04T0208600-01	Sb06g030200.1	wheatA08177	-	-	-	-	D
-	-	BRADI4G24960.1	OS11T0157400-01	Sb05g003650.1	wheatA12936	-	-	-	-	D
-	-	BRADI4G24960.2	OS11T0157400-01	Sb05g003650.1	wheatA12935	-	-	-	-	D
-	-	BRADI4G24967.1	OS11T0157600-01	Sb05g003660.1	wheatA14122	-	-	-	-	D
-	-	BRADI4G24990.1	OS11T0158200-00	Sb05g003680.1	wheatA13063	-	-	-	-	D
-	-	BRADI4G25000.1	OS11T0158300-01	Sb05g003720.1	wheatA09832	-	-	-	-	D
-	-	BRADI4G25010.1	OS11T0158400-01	Sb05g003730.1	wheatA09833	-	-	-	-	D
-	-	BRADI4G25010.1	OS11T0158400-01	Sb05g003730.1	wheatA09834	-	-	-	-	D
-	-	BRADI4G25060.1	OS11T0159900-00	Sb07g024690.1	wheatA01586	-	-	-	-	D
-	-	BRADI4G25060.1	OS11T0160000-00	Sb05g003776.1	wheatA15610	-	-	-	-	D
-	-	BRADI4G25090.1	OS11T0160100-01	Sb05g003784.1	wheatA08226	-	-	-	-	D
-	-	BRADI4G25140.1	OS12T0443600-02	Sb01g007580.3	wheatA11559	-	-	-	-	D
-	-	BRADI4G25150.1	OS11T0156800-01	Sb05g003570.1	wheatA00486	-	-	-	-	D
-	-	BRADI4G25410.1	OS03T0826000-01	Sb08g007640.1	wheatA12035	-	-	-	-	D
-	-	BRADI4G25430.2	OS12T0156400-01	Sb08g003510.1	wheatA00597	-	-	-	-	D
-	-	BRADI4G25457.1	OS11T0153400-01	Sb08g003430.1	wheatA10151	-	-	-	-	D
-	-	BRADI4G25470.1	OS12T0155100-01	Sb05g003300.1	wheatA10150	-	-	-	-	D
-	-	BRADI4G25490.1	OS11T0153700-01	Sb05g003290.1	wheatA07292	-	-	-	-	D
-	-	BRADI4G25510.1	OS11T0153700-01	Sb08g003410.1	wheatA08398	-	-	-	-	D
-	-	BRADI4G25540.1	OS11T0111900-01	Sb05g000930.1	wheatA06090	-	-	-	-	D
-	-	BRADI4G25580.1	OS12T0112200-01	Sb08g002800.1	wheatA12545	-	-	-	-	D
-	-	BRADI4G25590.2	OS12T0112300-01	Sb08g002790.1	wheatA14790	-	-	-	-	D
-	-	BRADI4G25600.1	OS12T0112401-00	Sb08g002780.1	wheatA12029	-	-	-	-	D
-	-	BRADI4G25620.2	OS12T0112600-01	Sb08g002760.1	wheatA11279	-	-	-	-	D
-	-	BRADI4G25620.2	OS11T0113200-01	Sb08g002760.1	wheatA11291	-	-	-	-	D
-	-	BRADI4G25660.1	OS11T0112400-01	Sb05g001000.1	wheatA03691	-	-	-	-	D
-	-	BRADI4G25660.1	OS11T0112400-01	Sb05g001000.1	wheatA08354	-	-	-	-	D
-	-	BRADI4G25690.1	OS12T0117200-00	Sb05g001250.1	wheatA08817	-	-	-	-	D
-	-	BRADI4G25710.1	OS02T0464500-00	Sb05g001230.1	wheatA15912	-	-	-	-	D
-	-	BRADI4G25717.1	OS11T0116900-01	Sb05g001175.1	wheatA02039	-	-	-	-	D
-	-	BRADI4G25740.1	OS12T0115900-01	Sb08g002610.1	wheatA10619	-	-	-	-	D
-	-	BRADI4G25900.1	OS12T0117400-01	Sb08g002330.1	wheatA08052	-	-	-	-	D
-	-	BRADI4G25900.1	OS12T0117400-01	Sb05g001300.1	wheatA13710	-	-	-	-	D
-	-	BRADI4G25910.1	OS11T0118600-01	Sb08g002320.1	wheatA04169	-	-	-	-	D
-	-	BRADI4G25917.1	OS11T0118800-01	Sb08g002270.1	wheatA05645	-	-	-	-	D
-	-	BRADI4G25930.1	OS11T0525200-02	Sb08g002250.1	wheatA11314	-	-	-	-	D
-	-	BRADI4G25930.1	OS11T0525200-02	Sb08g002250.1	wheatA15508	-	-	-	-	D
-	-	BRADI4G25980.1	OS01T0897000-01	Sb08g002240.1	wheatA13356	-	-	-	-	D
CINAU76	4VS-Bin-13	BRADI4G25990.1	OS11T0120200-01	Sb05g001370.1	wheatA06727	BG606837	2e-87	94.63	205	D
-	-	BRADI4G26000.1	OS11T0120600-00	Sb08g002160.1	wheatA03673	-	-	-	-	D
-	-	BRADI4G26007.1	OS11T0121400-01	Sb08g002100.1	wheatA12899	-	-	-	-	D
-	-	BRADI4G26020.1	OS12T0121300-01	Sb05g001470.1	wheatA13277	-	-	-	-	D
-	-	BRADI4G26050.1	OS12T0123100-01	Sb08g002000.1	wheatA04739	-	-	-	-	D
-	-	BRADI4G26130.1	OS12T0124000-04	Sb08g001890.1	wheatA08268	-	-	-	-	D
-	-	BRADI4G26140.1	OS12T0124200-01	Sb08g001870.1	wheatA03610	-	-	-	-	D
-	-	BRADI4G26150.1	OS11T0128000-01	Sb08g001860.2	wheatA03608	-	-	-	-	D
-	-	BRADI4G26150.1	OS11T0128000-01	Sb08g001860.2	wheatA14836	-	-	-	-	D
-	-	BRADI4G26210.2	OS12T0126200-01	Sb05g001780.1	wheatA08424	-	-	-	-	D
-	-	BRADI4G26210.3	OS12T0126200-01	Sb05g001780.1	wheatA01949	-	-	-	-	D
-	-	BRADI4G26227.1	OS11T0130100-01	Sb08g001630.1	wheatA06631	-	-	-	-	D
-	-	BRADI4G26227.1	OS12T0126800-01	Sb05g001810.1	wheatA11484	-	-	-	-	D
-	-	BRADI4G26240.1	OS11T0130200-01	Sb05g001820.2	wheatA06020	-	-	-	-	D
-	-	BRADI4G26270.1	OS12T0128700-01	Sb08g001540.1	wheatA11243	-	-	-	-	D
-	-	BRADI4G26270.3	OS11T0131900-01	Sb05g001900.2	wheatA13633	-	-	-	-	D
CINAU294	4VS-Bin-13	BRADI4G26330.1	OS12T0133400-01	Sb05g002100.1	wheatA09798	BE497402	3e-118	95.11	266	D
-	-	BRADI4G26342.1	OS12T0133100-02	Sb05g008475.1	wheatA11639	-	-	-	-	D
-	-	BRADI4G26390.1	OS11T0134500-01	Sb08g001420.1	wheatA05195	-	-	-	-	D
-	-	BRADI4G26410.2	OS11T0134300-01	Sb05g002000.3	wheatA01413	-	-	-	-	D
-	-	BRADI4G26460.1	OS11T0133001-01	Sb09g017130.1	wheatA03901	-	-	-	-	D
-	-	BRADI4G26470.1	OS08T0338500-01	Sb05g001910.1	wheatA06041	-	-	-	-	D
-	-	BRADI4G26480.2	OS12T0135900-00	Sb08g001530.1	wheatA07238	-	-	-	-	D
-	-	BRADI4G26487.3	OS12T0136200-02	Sb05g002300.1	wheatA08751	-	-	-	-	D
-	-	BRADI4G26510.1	OS04T0672700-01	Sb08g003980.1	wheatA03350	-	-	-	-	D
-	-	BRADI4G26520.1	OS12T0138166-00	Sb08g001190.1	wheatA04213	-	-	-	-	D
-	-	BRADI4G26550.2	OS12T0139500-01	Sb05g002600.1	wheatA14822	-	-	-	-	D
-	-	BRADI4G26590.1	OS11T0146700-02	Sb08g001030.1	wheatA13776	-	-	-	-	D
-	-	BRADI4G26650.1	OS12T0150200-01	Sb05g003100.1	wheatA03078	-	-	-	-	D
-	-	BRADI4G26660.1	-	-	wheatA07325	-	-	-	-	D
-	-	BRADI4G26670.2	OS12T0152900-01	Sb08g003260.1	wheatA07324	-	-	-	-	D
-	-	BRADI4G26690.3	OS12T0110300-01	Sb05g000860.1	wheatA00556	-	-	-	-	D
-	-	BRADI4G26720.1	OS03T0719100-01	Sb08g000380.1	wheatA09828	-	-	-	-	D
-	-	BRADI4G26770.2	OS12T0106600-01	Sb08g000660.1	wheatA07773	-	-	-	-	D
-	-	BRADI4G26810.2	OS12T0108100-01	Sb09g006610.1	wheatA10940	-	-	-	-	D
-	-	BRADI4G26820.1	OS03T0833600-01	Sb05g002745.1	wheatA03506	-	-	-	-	D
-	-	BRADI4G26850.1	OS12T0110100-01	Sb08g000930.1	wheatA02023	-	-	-	-	D
-	-	BRADI4G26860.1	OS11T0109500-01	Sb08g000850.1	wheatA14165	-	-	-	-	D
-	-	BRADI4G26870.1	OS01T0182200-02	Sb09g019780.1	wheatA09308	-	-	-	-	D
-	-	BRADI4G26877.1	OS11T0104900-00	Sb05g000450.1	wheatA15515	-	-	-	-	D
-	-	BRADI4G28020.1	OS12T0103150-00	Sb04g038450.1	wheatA10873	-	-	-	-	D
-	-	BRADI4G29530.1	OS09T0385700-01	Sb02g023910.1	wheatA08933	-	-	-	-	D
-	-	BRADI4G32450.1	OS08T0476650-00	Sb07g023190.1	wheatA13607	-	-	-	-	D
-	-	BRADI4G34750.1	OS08T0326400-01	Sb02g029400.1	wheatA10434	-	-	-	-	D
-	-	BRADI4G36045.1	-	-	wheatA03584	-	-	-	-	D
-	-	BRADI4G38900.1	OS02T0820400-02	Sb02g012620.1	wheatA01790	-	-	-	-	D
-	-	BRADI4G38920.1	OS09T0572100-02	Sb10g007340.1	wheatA11204	-	-	-	-	D
-	-	BRADI4G38930.1	OS09T0572000-01	Sb02g012630.1	wheatA08814	-	-	-	-	D
-	-	BRADI4G38950.1	OS09T0572200-02	Sb02g012650.1	wheatA11202	-	-	-	-	D
-	-	BRADI4G38960.1	OS09T0572400-01	Sb07g023740.1	wheatA06808	-	-	-	-	D
-	-	BRADI4G38990.1	OS02T0754800-01	Sb02g012890.1	wheatA12266	-	-	-	-	D
-	-	BRADI4G39570.1	OS11T0150100-02	Sb05g003020.1	wheatA10580	-	-	-	-	D
-	-	BRADI4G39940.1	OS11T0432900-02	Sb02g010510.1	wheatA14793	-	-	-	-	D
-	-	BRADI4G39940.5	OS11T0431700-01	Sb02g010510.1	wheatA11758	-	-	-	-	D
-	-	BRADI4G40990.1	OS12T0182300-01	Sb08g005060.1	wheatA13502	-	-	-	-	D
-	-	BRADI4G41230.1	OS11T0183700-02	Sb08g004790.1	wheatA04214	-	-	-	-	D
-	-	BRADI4G41230.1	OS11T0183700-01	Sb08g004790.1	wheatA15653	-	-	-	-	D
-	-	BRADI4G41430.1	OS11T0175700-00	Sb05g004800.1	wheatA09556	-	-	-	-	D
-	-	BRADI4G41560.1	OS11T0169700-01	Sb05g004490.1	wheatA09343	-	-	-	-	D
-	-	BRADI4G41970.2	OS12T0160400-01	Sb05g003740.1	wheatA05287	-	-	-	-	D
-	-	BRADI4G41990.1	OS11T0157200-03	Sb08g003720.1	wheatA05652	-	-	-	-	D
-	-	BRADI4G41990.1	OS12T0159600-02	Sb08g003720.1	wheatA05653	-	-	-	-	D
-	-	BRADI4G42087.1	OS11T0156300-01	Sb05g003530.1	wheatA04682	-	-	-	-	D
-	-	BRADI4G42100.1	OS12T0157700-00	Sb05g003470.1	wheatA13867	-	-	-	-	D
-	-	BRADI4G42120.1	OS11T0154900-01	Sb08g003500.1	wheatA15740	-	-	-	-	D
-	-	BRADI4G42940.1	OS11T0147100-01	Sb05g002780.1	wheatA04179	-	-	-	-	D
-	-	BRADI4G42940.1	OS12T0144000-00	Sb05g002780.1	wheatA08485	-	-	-	-	D
-	-	BRADI4G42980.1	OS12T0143100-01	Sb05g002720.1	wheatA11379	-	-	-	-	D
-	-	BRADI4G43937.1	OS08T0437300-00	Sb08g001800.1	wheatA09221	-	-	-	-	D
-	-	BRADI4G43990.1	OS11T0127700-01	Sb05g001600.1	wheatA08267	-	-	-	-	D
-	-	BRADI4G44090.1	OS12T0122000-01	Sb05g001500.1	wheatA04879	-	-	-	-	D
-	-	BRADI4G44205.1	OS11T0146750-00	Sb05g002550.1	wheatA09305	-	-	-	-	D
-	-	BRADI4G44797.1	OS12T0107700-00	Sb05g000670.1	wheatA15648	-	-	-	-	D
-	-	BRADI4G44870.2	OS11T0106700-02	Sb05g000530.2	wheatA11525	-	-	-	-	D
-	-	BRADI4G45080.1	OS03T0719100-01	Sb05g000355.1	wheatA12215	-	-	-	-	D
-	-	BRADI4G45340.1	OS12T0101000-01	Sb08g000235.1	wheatA14555	-	-	-	-	D
-	-	BRADI1G55710.1	OS07T0176200-02	Sb02g004250.1	wheatA09777	-	-	-	-	E
-	-	BRADI1G55710.1	OS07T0176200-02	Sb02g004250.1	wheatA13105	-	-	-	-	E
-	-	BRADI1G55710.1	OS07T0176200-01	Sb02g004250.1	wheatA13106	-	-	-	-	E
-	-	BRADI1G56760.1	OS07T0164000-01	Sb02g003680.1	wheatA01477	-	-	-	-	E
-	-	BRADI1G57017.1	OS11T0132600-01	Sb05g001900.2	wheatA01407	-	-	-	-	E
-	-	BRADI1G57030.1	OS02T0464400-01	Sb08g001490.1	wheatA01405	-	-	-	-	E
-	-	BRADI1G57100.1	OS07T0159700-00	Sb02g003350.1	wheatA04233	-	-	-	-	E
-	-	BRADI1G59210.1	OS06T0334300-01	Sb10g025840.1	wheatA08316	-	-	-	-	E
CINAU292	4VS-Bin-13	BRADI1G60010.1	OS03T0413400-01	Sb01g032570.1	wheatA06180	BE446344	0	96.99	599	E
-	-	BRADI1G60300.1	OS07T0616200-01	Sb01g033050.2	wheatA12599	-	-	-	-	E
-	-	BRADI1G60357.1	OS03T0399532-00	Sb01g033120.1	wheatA06716	-	-	-	-	E
-	-	BRADI1G60357.1	OS08T0450800-02	Sb01g033120.1	wheatA09469	-	-	-	-	E
-	-	BRADI1G60357.1	OS08T0450800-02	Sb01g033120.1	wheatA09691	-	-	-	-	E
-	-	BRADI1G60480.3	OS03T0395900-02	Sb01g033290.1	wheatA13139	-	-	-	-	E
-	-	BRADI1G60500.2	OS03T0395600-01	Sb01g033300.1	wheatA08073	-	-	-	-	E
-	-	BRADI1G60500.2	-	Sb01g033300.1	wheatA08156	-	-	-	-	E
-	-	BRADI1G60540.1	OS03T0395000-01	Sb01g033330.1	wheatA10883	-	-	-	-	E
-	-	BRADI1G60620.1	OS03T0392400-01	Sb01g033440.1	wheatA09712	-	-	-	-	E
-	-	BRADI1G60846.2	OS03T0387900-03	Sb01g033720.2	wheatA15117	-	-	-	-	E
-	-	BRADI1G60846.3	OS03T0387900-03	Sb01g033720.2	wheatA09364	-	-	-	-	E
-	-	BRADI1G61000.1	OS03T0383800-02	Sb01g033900.2	wheatA01236	-	-	-	-	E
-	-	BRADI1G61240.1	OS03T0376800-05	Sb01g034070.3	wheatA04148	-	-	-	-	E
-	-	BRADI1G61240.1	OS03T0376800-04	Sb01g034070.3	wheatA04887	-	-	-	-	E
-	-	BRADI1G61250.1	OS03T0376600-01	Sb01g034120.1	wheatA14841	-	-	-	-	E
-	-	BRADI1G61260.1	-	Sb01g034130.1	wheatA00037	-	-	-	-	E
CINAU299	4VS-Bin-13	BRADI1G61260.1	OS03T0376100-02	Sb01g034130.1	wheatA14315	BF202969	6e-124	96.97	264	E
-	-	BRADI1G61477.1	OS03T0370250-01	Sb01g034370.1	wheatA04587	-	-	-	-	E
-	-	BRADI1G61590.2	OS03T0367000-01	Sb01g034480.1	wheatA09611	-	-	-	-	E
-	-	BRADI1G61590.2	OS03T0367000-01	Sb01g034480.1	wheatA15595	-	-	-	-	E
-	-	BRADI1G61720.1	OS03T0363900-02	Sb01g034580.1	wheatA07714	-	-	-	-	E
-	-	BRADI1G61740.2	OS03T0363700-00	Sb01g034600.1	wheatA14143	-	-	-	-	E
-	-	BRADI1G61810.1	OS03T0360600-00	Sb01g034720.1	wheatA09612	-	-	-	-	E
-	-	BRADI1G61890.1	OS03T0359000-01	Sb01g034850.1	wheatA11642	-	-	-	-	E
-	-	BRADI1G61890.3	OS03T0359000-01	Sb01g034850.1	wheatA12173	-	-	-	-	E
-	-	BRADI1G62000.1	OS03T0356700-02	Sb01g034950.1	wheatA05484	-	-	-	-	E
-	-	BRADI1G62000.1	OS03T0356700-01	Sb01g034950.1	wheatA11902	-	-	-	-	E
-	-	BRADI1G62007.1	-	Sb01g034960.1	wheatA05247	-	-	-	-	E
-	-	BRADI1G62007.1	OS04T0650900-01	Sb01g034960.1	wheatA07968	-	-	-	-	E
-	-	BRADI1G62057.1	OS03T0356582-01	Sb01g035000.1	wheatA05153	-	-	-	-	E
-	-	BRADI1G62057.1	OS03T0356582-01	Sb01g035000.1	wheatA11533	-	-	-	-	E
-	-	BRADI1G62210.1	OS03T0355600-03	Sb0598s002020.1	wheatA12496	-	-	-	-	E
-	-	BRADI1G62210.2	OS03T0355600-01	Sb01g035130.1	wheatA12497	-	-	-	-	E
-	-	BRADI1G62257.2	OS03T0355400-00	Sb01g035220.1	wheatA06425	-	-	-	-	E
-	-	BRADI1G62257.2	OS03T0355400-00	Sb01g035220.1	wheatA13644	-	-	-	-	E
-	-	BRADI1G62277.1	-	Sb01g035230.1	wheatA03926	-	-	-	-	E
-	-	BRADI1G62277.1	OS03T0353701-01	Sb01g035230.1	wheatA15393	-	-	-	-	E
-	-	BRADI1G62290.1	OS03T0353500-01	-	wheatA07286	-	-	-	-	E
-	-	BRADI1G62290.1	OS03T0353500-01	Sb01g035240.1	wheatA13559	-	-	-	-	E
-	-	BRADI1G62320.1	OS03T0352450-00	Sb01g035270.1	wheatA05792	-	-	-	-	E
-	-	BRADI1G62340.1	-	Sb01g035300.1	wheatA05380	-	-	-	-	E
-	-	BRADI1G62340.1	OS03T0352200-01	Sb01g035300.1	wheatA14924	-	-	-	-	E
-	-	BRADI1G62410.4	OS03T0351200-00	Sb01g035390.1	wheatA06604	-	-	-	-	E
-	-	BRADI1G62420.1	OS03T0351100-02	Sb01g035400.1	wheatA04714	-	-	-	-	E
-	-	BRADI1G62440.1	OS07T0667900-00	Sb01g035420.1	wheatA12114	-	-	-	-	E
-	-	BRADI1G62480.1	OS03T0349000-01	Sb01g035430.1	wheatA01019	-	-	-	-	E
-	-	BRADI1G62480.1	OS03T0349000-01	Sb01g035430.1	wheatA12932	-	-	-	-	E
-	-	BRADI1G62630.1	OS03T0346800-00	Sb01g035530.1	wheatA13212	-	-	-	-	E
-	-	BRADI1G62800.1	OS03T0343700-01	Sb01g035720.1	wheatA04782	-	-	-	-	E
-	-	BRADI1G65270.1	OS06T0330400-00	Sb04g000930.1	wheatA01559	-	-	-	-	E
-	-	BRADI1G67517.1	OS03T0260000-01	Sb01g040490.1	wheatA14073	-	-	-	-	E
-	-	BRADI1G68097.1	OS03T0680300-00	Sb01g012000.1	wheatA12358	-	-	-	-	E
-	-	BRADI1G69140.1	OS03T0230300-01	Sb01g042000.1	wheatA02161	-	-	-	-	E
-	-	BRADI1G70510.1	OS03T0210200-01	Sb01g031460.1	wheatA11514	-	-	-	-	E
-	-	BRADI1G74287.1	OS11T0708600-02	Sb01g027020.1	wheatA03135	-	-	-	-	E
-	-	BRADI1G74287.1	-	Sb01g027020.1	wheatA11783	-	-	-	-	E
-	-	BRADI1G74310.1	OS11T0708400-02	Sb06g033200.2	wheatA05226	-	-	-	-	E
-	-	BRADI1G74320.1	OS11T0708100-01	Sb03g039530.1	wheatA08949	-	-	-	-	E
-	-	BRADI1G74330.1	OS11T0707900-02	Sb05g027941.1	wheatA00991	-	-	-	-	E
-	-	BRADI1G74340.3	OS01T0684800-01	Sb05g027930.1	wheatA05480	-	-	-	-	E
-	-	BRADI1G78082.1	OS04T0654400-01	Sb01g027285.1	wheatA07178	-	-	-	-	E
-	-	BRADI4G00230.3	OS03T0710100-01	Sb08g023260.1	wheatA05116	-	-	-	-	F
-	-	BRADI4G00310.1	-	Sb02g023870.1	wheatA13600	-	-	-	-	F
-	-	BRADI4G00450.1	OS05T0146100-01	-	wheatA03634	-	-	-	-	F
-	-	BRADI4G00450.3	OS05T0145700-01	-	wheatA04235	-	-	-	-	F
-	-	BRADI4G01900.1	OS12T0612500-01	Sb08g021340.1	wheatA14388	-	-	-	-	F
-	-	BRADI4G02255.1	OS04T0208425-00	Sb08g014065.1	wheatA15078	-	-	-	-	F
-	-	BRADI4G02740.1	OS03T0626800-02	Sb08g020190.1	wheatA08465	-	-	-	-	F
-	-	BRADI4G03600.1	OS12T0580500-01	Sb08g019340.1	wheatA00728	-	-	-	-	F
-	-	BRADI4G03940.1	OS12T0572400-01	Sb0514s002010.1	wheatA13680	-	-	-	-	F
-	-	BRADI4G03940.1	OS12T0572400-01	Sb05g027700.1	wheatA13828	-	-	-	-	F
-	-	BRADI4G04120.2	OS12T0567700-01	Sb08g018650.1	wheatA14655	-	-	-	-	F
-	-	BRADI4G04780.1	OS05T0146100-01	-	wheatA04234	-	-	-	-	F
-	-	BRADI4G05735.1	OS05T0119300-01	Sb08g000210.1	wheatA13939	-	-	-	-	F
-	-	BRADI4G07150.1	OS12T0490000-01	Sb08g018860.1	wheatA03912	-	-	-	-	F
-	-	BRADI4G07970.1	OS12T0430000-00	Sb05g016000.1	wheatA10414	-	-	-	-	F
-	-	BRADI4G09070.3	OS07T0100800-01	Sb02g000280.1	wheatA00888	-	-	-	-	F
-	-	BRADI4G09080.1	OS11T0707700-01	Sb10g008840.1	wheatA15934	-	-	-	-	F
CINAU79	4VS-Bin-13	BRADI4G09125.2	OS11T0707000-02	Sb05g027870.1	wheatA02266	BE489218	3e-151	96.88	320	F
-	-	BRADI4G09170.1	OS12T0573200-01	Sb05g027786.1	wheatA07495	-	-	-	-	F
-	-	BRADI4G09180.1	OS11T0705900-01	Sb05g027740.1	wheatA14718	-	-	-	-	F
CINAU297	4VS-Bin-13	BRADI4G09210.1	OS11T0704800-01	Sb05g027720.1	wheatA15517	BE637729	4e-104	98.6	215	F
-	-	BRADI4G09210.1	OS11T0704800-01	Sb06g025770.1	wheatA15518	-	-	-	-	F
-	-	BRADI4G09230.2	OS11T0704600-03	Sb05g027690.1	wheatA08474	-	-	-	-	F
-	-	BRADI4G09260.1	OS11T0704300-02	Sb05g027660.1	wheatA09022	-	-	-	-	F
-	-	BRADI4G09330.1	OS11T0703600-02	Sb05g027610.1	wheatA03531	-	-	-	-	F
-	-	BRADI4G09400.1	OS11T0702700-02	Sb05g027460.1	wheatA05906	-	-	-	-	F
-	-	BRADI4G09437.1	OS03T0431800-00	Sb01g031580.1	wheatA09334	-	-	-	-	F
-	-	BRADI4G09810.1	OS11T0695900-01	Sb05g027171.1	wheatA02536	-	-	-	-	F
-	-	BRADI4G09810.1	OS11T0695900-01	Sb05g027171.1	wheatA05566	-	-	-	-	F
-	-	BRADI4G09890.1	OS11T0684100-02	Sb08g021870.1	wheatA12767	-	-	-	-	F
-	-	BRADI4G10447.1	-	Sb02g002480.2	wheatA06567	-	-	-	-	F
-	-	BRADI4G10700.1	-	Sb05g026170.1	wheatA02299	-	-	-	-	F
-	-	BRADI4G10700.1	OS07T0672500-02	Sb05g026170.1	wheatA14796	-	-	-	-	F
-	-	BRADI4G10930.1	OS11T0660300-01	Sb05g026120.1	wheatA04070	-	-	-	-	F
-	-	BRADI4G11310.1	OS12T0538800-01	Sb05g025915.1	wheatA06640	-	-	-	-	F
-	-	BRADI4G11580.1	OS11T0644800-00	Sb05g025660.2	wheatA06858	-	-	-	-	F
-	-	BRADI4G11590.1	OS11T0644600-00	Sb08g016770.1	wheatA06857	-	-	-	-	F
-	-	BRADI4G12200.1	OS11T0637700-02	Sb05g025410.1	wheatA00987	-	-	-	-	F
-	-	BRADI4G12200.1	OS11T0637700-02	Sb05g025410.1	wheatA14375	-	-	-	-	F
-	-	BRADI4G12930.3	OS11T0629200-01	Sb05g025140.1	wheatA00447	-	-	-	-	F
-	-	BRADI4G12940.1	-	Sb04g021030.1	wheatA06341	-	-	-	-	F
-	-	BRADI4G13227.1	OS11T0621500-01	Sb05g025110.1	wheatA00246	-	-	-	-	F
-	-	BRADI4G13327.1	OS11T0620100-01	Sb05g024850.2	wheatA10253	-	-	-	-	F
-	-	BRADI4G13950.1	OS11T0610700-01	Sb05g024260.1	wheatA09578	-	-	-	-	F
-	-	BRADI4G13950.1	OS11T0610700-01	Sb05g024260.1	wheatA15801	-	-	-	-	F
-	-	BRADI4G13970.2	OS11T0609600-01	Sb05g024160.1	wheatA12697	-	-	-	-	F
-	-	BRADI4G14097.2	OS08T0308100-01	Sb02g003760.1	wheatA05795	-	-	-	-	F
-	-	BRADI4G14490.1	OS11T0599500-00	Sb05g023460.1	wheatA09929	-	-	-	-	F
-	-	BRADI4G14490.1	OS11T0599466-01	Sb02g005950.2	wheatA13054	-	-	-	-	F
-	-	BRADI4G14610.1	OS04T0425100-01	Sb01g048720.2	wheatA09907	-	-	-	-	F
-	-	BRADI4G14840.1	OS11T0592800-01	Sb05g023010.1	wheatA11611	-	-	-	-	F
-	-	BRADI4G14840.1	OS11T0592800-01	Sb05g023010.1	wheatA11612	-	-	-	-	F
-	-	BRADI4G14937.1	OS11T0591200-01	Sb05g025040.1	wheatA02552	-	-	-	-	F
-	-	BRADI4G15440.1	OS11T0573800-00	Sb05g022450.1	wheatA12544	-	-	-	-	F
-	-	BRADI4G15450.3	OS03T0804800-01	Sb05g022470.1	wheatA03944	-	-	-	-	F
-	-	BRADI4G15710.2	OS12T0489100-01	Sb05g022390.1	wheatA05798	-	-	-	-	F
-	-	BRADI4G15710.2	OS07T0163800-01	Sb05g022390.1	wheatA12466	-	-	-	-	F
-	-	BRADI4G15750.1	OS11T0575900-01	Sb08g014930.1	wheatA15788	-	-	-	-	F
-	-	BRADI4G16050.1	OS11T0571900-01	Sb05g022180.1	wheatA05715	-	-	-	-	F
-	-	BRADI4G16140.1	OS11T0568700-01	-	wheatA04842	-	-	-	-	F
-	-	BRADI4G16140.1	OS11T0568700-02	Sb05g021950.1	wheatA06407	-	-	-	-	F
-	-	BRADI4G16230.1	-	Sb05g022090.1	wheatA08499	-	-	-	-	F
-	-	BRADI4G16320.1	OS11T0557000-01	Sb05g021760.1	wheatA15068	-	-	-	-	F
-	-	BRADI4G16357.1	OS11T0552600-01	Sb05g020940.1	wheatA03710	-	-	-	-	F
-	-	BRADI4G16357.1	-	Sb05g020940.1	wheatA06827	-	-	-	-	F
-	-	BRADI4G16377.1	-	-	wheatA13765	-	-	-	-	F
-	-	BRADI4G16630.1	OS11T0547000-01	Sb05g021030.1	wheatA03877	-	-	-	-	F
-	-	BRADI4G16640.1	OS11T0546900-01	Sb05g021020.1	wheatA12155	-	-	-	-	F
-	-	BRADI4G16790.1	OS11T0546100-01	Sb05g020916.1	wheatA02280	-	-	-	-	F
-	-	BRADI4G16790.1	OS11T0546100-01	Sb05g020918.1	wheatA02523	-	-	-	-	F
-	-	BRADI4G16980.2	OS11T0540100-01	Sb05g020430.1	wheatA07002	-	-	-	-	F
-	-	BRADI4G17040.1	OS11T0537300-01	Sb05g020360.1	wheatA15132	-	-	-	-	F
-	-	BRADI4G17210.1	OS11T0533500-02	Sb05g020280.1	wheatA00889	-	-	-	-	F
-	-	BRADI4G17460.2	OS11T0523700-01	Sb05g019530.1	wheatA02731	-	-	-	-	F
-	-	BRADI4G17917.1	OS11T0520500-00	Sb05g019070.1	wheatA07266	-	-	-	-	F
-	-	BRADI4G17940.1	OS11T0522000-01	Sb05g019053.1	wheatA15012	-	-	-	-	F
-	-	BRADI4G19197.1	OS11T0481200-01	Sb05g015590.1	wheatA06010	-	-	-	-	F
-	-	BRADI4G19197.1	OS11T0481200-01	Sb05g015590.1	wheatA09499	-	-	-	-	F
-	-	BRADI4G19525.1	OS11T0451700-00	Sb10g003700.1	wheatA12993	-	-	-	-	F
-	-	BRADI4G19540.1	OS11T0448400-02	Sb0010s016080.1	wheatA04811	-	-	-	-	F
-	-	BRADI4G19540.1	OS11T0448400-01	Sb0010s016100.1	wheatA11946	-	-	-	-	F
-	-	BRADI4G19570.1	OS11T0433500-01	Sb0010s021250.1	wheatA03697	-	-	-	-	F
-	-	BRADI4G19570.1	-	Sb0010s021250.1	wheatA06487	-	-	-	-	F
-	-	BRADI4G19570.1	OS09T0460200-00	Sb0010s021250.1	wheatA12873	-	-	-	-	F
-	-	BRADI4G19650.1	OS11T0414000-02	Sb0014s003010.1	wheatA15750	-	-	-	-	F
-	-	BRADI4G19660.1	OS11T0417400-01	Sb04g015210.1	wheatA15042	-	-	-	-	F
