# Supplementary material for: Sequencing flow-sorted short arm of Haynaldia villosa chromosome 4V provides insights into its molecular structure and virtual gene order
Source: BMC Genomics. 2017 Oct 16;18:791. doi: 10.1186/s12864-017-4211-7 (PMC5644170; doi:10.1186/s12864-017-4211-7)
Supplement: Supplementary file 2 — The scaffold length distribution; Table S2. The numbers of genes in a scaffold; Table S3. Genome Zipper-based gene orders of H. villosa chromosome 4VS in Brachypodium; Table S4. Genome Zipper-based gene orders of H. villosa chromosome 4VS in Ae. tauschii chromosome 4D. (ZIP 4749 kb) [file 12864_2017_4211_MOESM2_ESM.zip › Table S1.xlsx]

## Sheet: Sheet1
Table S1 The scaffold length distribution
scaffold_name	Length	N number
Hecate_Gapcloser:1088	74605	471
Hecate_Gapcloser:1187	2772	12
Hecate_Gapcloser:11999	386	2
Hecate_Gapcloser:122	282539	1511
Hecate_Gapcloser:1286	19706	120
Hecate_Gapcloser:12989	343	2
Hecate_Gapcloser:1349	634	2
Hecate_Gapcloser:1385	1390	9
Hecate_Gapcloser:13979	320	2
Hecate_Gapcloser:1448	319	2
Hecate_Gapcloser:1484	39257	293
Hecate_Gapcloser:14969	365	2
Hecate_Gapcloser:1547	75599	408
Hecate_Gapcloser:15599	436	2
Hecate_Gapcloser:15698	469	2
Hecate_Gapcloser:15797	404	2
Hecate_Gapcloser:1583	1424	12
Hecate_Gapcloser:15896	302	2
Hecate_Gapcloser:15959	331	2
Hecate_Gapcloser:15995	259	2
Hecate_Gapcloser:1646	4196	28
Hecate_Gapcloser:16589	410	2
Hecate_Gapcloser:16688	660	2
Hecate_Gapcloser:16787	344	2
Hecate_Gapcloser:1682	31696	220
Hecate_Gapcloser:1709	58495	222
Hecate_Gapcloser:1745	2555	18
Hecate_Gapcloser:1781	56009	351
Hecate_Gapcloser:1808	481	2
Hecate_Gapcloser:1844	435	2
Hecate_Gapcloser:1880	22601	146
Hecate_Gapcloser:1907	460	2
Hecate_Gapcloser:1943	334	2
Hecate_Gapcloser:2078	4383	24
Hecate_Gapcloser:2177	24969	120
Hecate_Gapcloser:221	97713	558
Hecate_Gapcloser:2276	383	2
Hecate_Gapcloser:2339	347	2
Hecate_Gapcloser:2375	6140	48
Hecate_Gapcloser:2438	2413	16
Hecate_Gapcloser:2474	1973	16
Hecate_Gapcloser:2537	17576	96
Hecate_Gapcloser:2573	506	4
Hecate_Gapcloser:2636	21522	138
Hecate_Gapcloser:2672	509	4
Hecate_Gapcloser:2735	922	8
Hecate_Gapcloser:2771	2759	16
Hecate_Gapcloser:2834	1082	6
Hecate_Gapcloser:2870	20281	154
Hecate_Gapcloser:2933	1297	10
Hecate_Gapcloser:3068	2036	16
Hecate_Gapcloser:3167	3309	24
Hecate_Gapcloser:320	26175	191
Hecate_Gapcloser:3266	337	2
Hecate_Gapcloser:3329	330	2
Hecate_Gapcloser:3365	1519	12
Hecate_Gapcloser:3428	2943	24
Hecate_Gapcloser:3464	3903	34
Hecate_Gapcloser:3527	1851	14
Hecate_Gapcloser:3563	7755	24
Hecate_Gapcloser:3626	3593	16
Hecate_Gapcloser:3662	734	2
Hecate_Gapcloser:3725	341	2
Hecate_Gapcloser:3761	1035	8
Hecate_Gapcloser:3824	3287	30
Hecate_Gapcloser:3860	5425	38
Hecate_Gapcloser:3923	2757	18
Hecate_Gapcloser:4058	553	2
Hecate_Gapcloser:4094	315	2
Hecate_Gapcloser:4157	1966	12
Hecate_Gapcloser:4193	9213	58
Hecate_Gapcloser:4256	373	2
Hecate_Gapcloser:4292	1598	14
Hecate_Gapcloser:4319	339	2
Hecate_Gapcloser:4355	357	2
Hecate_Gapcloser:4391	1051	4
Hecate_Gapcloser:4418	1299	12
Hecate_Gapcloser:4454	332	2
Hecate_Gapcloser:4490	335	2
Hecate_Gapcloser:4517	1441	10
Hecate_Gapcloser:4553	819	8
Hecate_Gapcloser:4616	424	2
Hecate_Gapcloser:4652	357	2
Hecate_Gapcloser:4715	1363	10
Hecate_Gapcloser:4751	864	6
Hecate_Gapcloser:4814	631	4
Hecate_Gapcloser:4850	970	8
Hecate_Gapcloser:4913	3313	22
Hecate_Gapcloser:5048	2763	18
Hecate_Gapcloser:5084	391	2
Hecate_Gapcloser:5147	1244	10
Hecate_Gapcloser:5183	951	8
Hecate_Gapcloser:5246	451	2
Hecate_Gapcloser:5282	331	2
Hecate_Gapcloser:5309	343	2
Hecate_Gapcloser:5345	1201	8
Hecate_Gapcloser:5381	942	8
Hecate_Gapcloser:5408	1168	8
Hecate_Gapcloser:5444	346	2
Hecate_Gapcloser:5480	4062	10
Hecate_Gapcloser:5507	871	6
Hecate_Gapcloser:5543	399	2
Hecate_Gapcloser:5606	343	2
Hecate_Gapcloser:5642	1316	4
Hecate_Gapcloser:5705	879	2
Hecate_Gapcloser:5741	539	4
Hecate_Gapcloser:5804	635	4
Hecate_Gapcloser:5840	341	2
Hecate_Gapcloser:5903	366	2
Hecate_Gapcloser:6038	344	2
Hecate_Gapcloser:6074	3075	10
Hecate_Gapcloser:6137	1322	8
Hecate_Gapcloser:6173	3622	22
Hecate_Gapcloser:6236	835	6
Hecate_Gapcloser:6272	1045	6
Hecate_Gapcloser:6335	708	4
Hecate_Gapcloser:6371	780	6
Hecate_Gapcloser:6434	912	6
Hecate_Gapcloser:6470	650	4
Hecate_Gapcloser:6533	418	2
Hecate_Gapcloser:6632	1191	10
Hecate_Gapcloser:6731	669	4
Hecate_Gapcloser:6830	713	2
Hecate_Gapcloser:7028	1805	16
Hecate_Gapcloser:7064	2799	16
Hecate_Gapcloser:7127	619	4
Hecate_Gapcloser:7163	389	2
Hecate_Gapcloser:7226	669	4
Hecate_Gapcloser:7262	353	2
Hecate_Gapcloser:7325	984	2
Hecate_Gapcloser:7361	2528	12
Hecate_Gapcloser:7424	723	6
Hecate_Gapcloser:7460	371	2
Hecate_Gapcloser:7523	929	4
Hecate_Gapcloser:7622	499	4
Hecate_Gapcloser:7721	360	2
Hecate_Gapcloser:7820	545	4
Hecate_Gapcloser:8018	413	2
Hecate_Gapcloser:8054	951	6
Hecate_Gapcloser:8090	1799	12
Hecate_Gapcloser:8117	768	2
Hecate_Gapcloser:8153	344	2
Hecate_Gapcloser:8216	1226	4
Hecate_Gapcloser:8252	593	2
Hecate_Gapcloser:8315	452	2
Hecate_Gapcloser:8351	720	4
Hecate_Gapcloser:8414	396	2
Hecate_Gapcloser:8450	534	2
Hecate_Gapcloser:8513	507	2
Hecate_Gapcloser:8612	837	6
Hecate_Gapcloser:8711	506	2
Hecate_Gapcloser:8810	353	2
Hecate_Gapcloser:9008	370	2
Hecate_Gapcloser:9044	364	2
Hecate_Gapcloser:9080	715	4
Hecate_Gapcloser:9107	579	4
Hecate_Gapcloser:9143	1282	6
Hecate_Gapcloser:9206	552	6
Hecate_Gapcloser:9242	350	2
Hecate_Gapcloser:9305	408	2
Hecate_Gapcloser:9341	332	2
Hecate_Gapcloser:9404	339	2
Hecate_Gapcloser:9440	881	6
Hecate_Gapcloser:9503	772	6
Hecate_Gapcloser:9602	350	2
Hecate_Gapcloser:9701	351	2
Hecate_Gapcloser:9800	309	2
Hecate_Gapcloser:1089	25367	109
Hecate_Gapcloser:1188	339	2
Hecate_Gapcloser:123	45439	260
Hecate_Gapcloser:1287	2640	20
Hecate_Gapcloser:1386	35548	252
Hecate_Gapcloser:1449	1288	10
Hecate_Gapcloser:1485	56203	294
Hecate_Gapcloser:1548	17019	123
Hecate_Gapcloser:15699	480	2
Hecate_Gapcloser:15798	367	2
Hecate_Gapcloser:1584	6453	46
Hecate_Gapcloser:15897	362	2
Hecate_Gapcloser:15996	438	2
Hecate_Gapcloser:1647	23287	122
Hecate_Gapcloser:16689	269	2
Hecate_Gapcloser:16788	366	2
Hecate_Gapcloser:1683	6743	56
Hecate_Gapcloser:1746	1077	8
Hecate_Gapcloser:1782	2465	16
Hecate_Gapcloser:1809	364	2
Hecate_Gapcloser:1845	23380	152
Hecate_Gapcloser:1881	11433	76
Hecate_Gapcloser:1908	351	2
Hecate_Gapcloser:1944	19586	130
Hecate_Gapcloser:1980	2172	12
Hecate_Gapcloser:2079	10727	102
Hecate_Gapcloser:2178	43410	232
Hecate_Gapcloser:222	132664	814
Hecate_Gapcloser:2277	574	4
Hecate_Gapcloser:2376	1689	14
Hecate_Gapcloser:2439	834	6
Hecate_Gapcloser:2475	564	4
Hecate_Gapcloser:2538	7923	26
Hecate_Gapcloser:2574	397	2
Hecate_Gapcloser:2637	1102	8
Hecate_Gapcloser:2673	7954	26
Hecate_Gapcloser:2736	26412	156
Hecate_Gapcloser:2772	49232	308
Hecate_Gapcloser:2835	2099	8
Hecate_Gapcloser:2871	398	2
Hecate_Gapcloser:2934	824	6
Hecate_Gapcloser:2970	399	2
Hecate_Gapcloser:3069	2737	22
Hecate_Gapcloser:3168	569	4
Hecate_Gapcloser:321	35248	234
Hecate_Gapcloser:3267	465	2
Hecate_Gapcloser:3366	617	4
Hecate_Gapcloser:3429	1895	14
Hecate_Gapcloser:3465	436	4
Hecate_Gapcloser:3528	2769	22
Hecate_Gapcloser:3564	1249	10
Hecate_Gapcloser:3627	871	6
Hecate_Gapcloser:3663	1482	12
Hecate_Gapcloser:3726	573	4
Hecate_Gapcloser:3762	581	2
Hecate_Gapcloser:3825	4913	20
Hecate_Gapcloser:3861	2335	16
Hecate_Gapcloser:3924	408	2
Hecate_Gapcloser:3960	831	2
Hecate_Gapcloser:4059	582	2
Hecate_Gapcloser:4095	438	2
Hecate_Gapcloser:4158	328	2
Hecate_Gapcloser:4194	7387	56
Hecate_Gapcloser:420	246224	1294
Hecate_Gapcloser:4257	4644	46
Hecate_Gapcloser:4293	486	2
Hecate_Gapcloser:4356	686	4
Hecate_Gapcloser:4392	568	4
Hecate_Gapcloser:4419	363	2
Hecate_Gapcloser:4455	1422	2
Hecate_Gapcloser:4491	342	2
Hecate_Gapcloser:4518	402	2
Hecate_Gapcloser:4554	1303	10
Hecate_Gapcloser:4590	976	10
Hecate_Gapcloser:4617	368	2
Hecate_Gapcloser:4653	373	2
Hecate_Gapcloser:4716	379	2
Hecate_Gapcloser:4752	1950	10
Hecate_Gapcloser:4815	676	4
Hecate_Gapcloser:4851	1451	8
Hecate_Gapcloser:4914	337	2
Hecate_Gapcloser:4950	2279	18
Hecate_Gapcloser:5049	1336	10
Hecate_Gapcloser:5085	4091	30
Hecate_Gapcloser:5148	307	2
Hecate_Gapcloser:5184	1210	10
Hecate_Gapcloser:5247	593	4
Hecate_Gapcloser:5283	391	2
Hecate_Gapcloser:5346	430	2
Hecate_Gapcloser:5382	672	4
Hecate_Gapcloser:5409	1339	6
Hecate_Gapcloser:5445	379	2
Hecate_Gapcloser:5481	1463	8
Hecate_Gapcloser:5508	362	2
Hecate_Gapcloser:5544	427	2
Hecate_Gapcloser:5580	334	2
Hecate_Gapcloser:5607	1625	12
Hecate_Gapcloser:5643	376	2
Hecate_Gapcloser:5706	349	2
Hecate_Gapcloser:5742	1044	8
Hecate_Gapcloser:5805	1822	12
Hecate_Gapcloser:5841	677	6
Hecate_Gapcloser:5904	2317	14
Hecate_Gapcloser:5940	390	2
Hecate_Gapcloser:6039	316	2
Hecate_Gapcloser:6075	371	2
Hecate_Gapcloser:6138	558	4
Hecate_Gapcloser:6174	1502	4
Hecate_Gapcloser:6237	628	4
Hecate_Gapcloser:6273	2085	12
Hecate_Gapcloser:6336	2767	20
Hecate_Gapcloser:6372	2319	16
Hecate_Gapcloser:6435	1164	8
Hecate_Gapcloser:6471	594	4
Hecate_Gapcloser:6534	960	6
Hecate_Gapcloser:6570	390	2
Hecate_Gapcloser:6633	770	4
Hecate_Gapcloser:6732	502	2
Hecate_Gapcloser:6831	356	2
Hecate_Gapcloser:6930	1521	4
Hecate_Gapcloser:7029	1456	12
Hecate_Gapcloser:7065	362	2
Hecate_Gapcloser:7128	833	6
Hecate_Gapcloser:7164	514	2
Hecate_Gapcloser:7227	366	2
Hecate_Gapcloser:7263	3072	18
Hecate_Gapcloser:7326	793	6
Hecate_Gapcloser:7362	2009	10
Hecate_Gapcloser:7425	341	2
Hecate_Gapcloser:7461	295	2
Hecate_Gapcloser:7524	1515	10
Hecate_Gapcloser:7560	353	2
Hecate_Gapcloser:7623	596	4
Hecate_Gapcloser:7722	1629	8
Hecate_Gapcloser:7821	673	2
Hecate_Gapcloser:7920	1048	6
Hecate_Gapcloser:8019	1223	4
Hecate_Gapcloser:8055	351	2
Hecate_Gapcloser:8091	691	2
Hecate_Gapcloser:8118	339	2
Hecate_Gapcloser:8154	724	4
Hecate_Gapcloser:8190	884	6
Hecate_Gapcloser:8217	853	5
Hecate_Gapcloser:8253	616	2
Hecate_Gapcloser:8316	285	2
Hecate_Gapcloser:8352	831	6
Hecate_Gapcloser:8415	358	2
Hecate_Gapcloser:8451	833	4
Hecate_Gapcloser:8514	559	4
Hecate_Gapcloser:8550	589	4
Hecate_Gapcloser:8613	433	2
Hecate_Gapcloser:8712	1764	14
Hecate_Gapcloser:8811	554	4
Hecate_Gapcloser:8910	397	2
Hecate_Gapcloser:9009	846	8
Hecate_Gapcloser:9045	412	2
Hecate_Gapcloser:9081	351	2
Hecate_Gapcloser:9108	1105	8
Hecate_Gapcloser:9144	641	2
Hecate_Gapcloser:9180	549	4
Hecate_Gapcloser:9207	327	2
Hecate_Gapcloser:9243	338	2
Hecate_Gapcloser:9306	825	6
Hecate_Gapcloser:9342	1211	4
Hecate_Gapcloser:9405	365	2
Hecate_Gapcloser:9441	1201	6
Hecate_Gapcloser:9504	1231	8
Hecate_Gapcloser:9540	443	2
Hecate_Gapcloser:9603	358	2
Hecate_Gapcloser:9702	349	2
Hecate_Gapcloser:9801	532	2
Hecate_Gapcloser:9900	344	2
Hecate_Gapcloser:1189	19622	128
Hecate_Gapcloser:124	173169	1026
Hecate_Gapcloser:1288	433	2
Hecate_Gapcloser:1387	17956	124
Hecate_Gapcloser:1486	6385	60
Hecate_Gapcloser:1549	10082	72
Hecate_Gapcloser:15799	407	2
Hecate_Gapcloser:1585	127898	730
Hecate_Gapcloser:15898	355	2
Hecate_Gapcloser:15997	673	4
Hecate_Gapcloser:160	25048	164
Hecate_Gapcloser:1648	3898	38
Hecate_Gapcloser:16789	321	2
Hecate_Gapcloser:1684	55560	449
Hecate_Gapcloser:1747	5953	56
Hecate_Gapcloser:1783	4837	22
Hecate_Gapcloser:1846	1919	14
Hecate_Gapcloser:1882	27760	157
Hecate_Gapcloser:1909	1527	10
Hecate_Gapcloser:1945	350	2
Hecate_Gapcloser:1981	16722	88
Hecate_Gapcloser:2179	4339	26
Hecate_Gapcloser:223	1706	14
Hecate_Gapcloser:2278	592	4
Hecate_Gapcloser:2377	1392	6
Hecate_Gapcloser:2476	628	4
Hecate_Gapcloser:2539	627	4
Hecate_Gapcloser:2575	2736	16
Hecate_Gapcloser:2638	3565	14
Hecate_Gapcloser:2674	819	4
Hecate_Gapcloser:2737	911	6
Hecate_Gapcloser:2773	342	2
Hecate_Gapcloser:2836	11752	62
Hecate_Gapcloser:2872	4434	40
Hecate_Gapcloser:2935	1315	12
Hecate_Gapcloser:2971	652	4
Hecate_Gapcloser:3169	2307	18
Hecate_Gapcloser:322	36890	220
Hecate_Gapcloser:3268	1574	14
Hecate_Gapcloser:3367	2154	18
Hecate_Gapcloser:3466	389	2
Hecate_Gapcloser:3529	576	4
Hecate_Gapcloser:3565	1251	10
Hecate_Gapcloser:3628	4319	18
Hecate_Gapcloser:3664	390	2
Hecate_Gapcloser:3727	625	4
Hecate_Gapcloser:3763	536	2
Hecate_Gapcloser:3826	378	2
Hecate_Gapcloser:3862	328	2
Hecate_Gapcloser:3925	1354	8
Hecate_Gapcloser:3961	949	8
Hecate_Gapcloser:4096	316	2
Hecate_Gapcloser:4159	682	4
Hecate_Gapcloser:4195	882	6
Hecate_Gapcloser:421	100585	532
Hecate_Gapcloser:4258	2595	22
Hecate_Gapcloser:4294	399	2
Hecate_Gapcloser:4357	318	2
Hecate_Gapcloser:4393	5016	34
Hecate_Gapcloser:4456	749	4
Hecate_Gapcloser:4492	401	2
Hecate_Gapcloser:4519	367	2
Hecate_Gapcloser:4555	385	2
Hecate_Gapcloser:4591	1774	10
Hecate_Gapcloser:4618	635	2
Hecate_Gapcloser:4654	465	4
Hecate_Gapcloser:4690	388	2
Hecate_Gapcloser:4717	720	4
Hecate_Gapcloser:4753	596	4
Hecate_Gapcloser:4816	3463	32
Hecate_Gapcloser:4852	329	2
Hecate_Gapcloser:4915	743	6
Hecate_Gapcloser:4951	3118	24
Hecate_Gapcloser:5086	2763	12
Hecate_Gapcloser:5149	573	4
Hecate_Gapcloser:5185	360	2
Hecate_Gapcloser:520	47940	256
Hecate_Gapcloser:5248	2190	16
Hecate_Gapcloser:5284	449	2
Hecate_Gapcloser:5347	6576	20
Hecate_Gapcloser:5383	1389	10
Hecate_Gapcloser:5446	644	4
Hecate_Gapcloser:5482	398	2
Hecate_Gapcloser:5509	570	4
Hecate_Gapcloser:5545	716	6
Hecate_Gapcloser:5581	477	2
Hecate_Gapcloser:5608	880	6
Hecate_Gapcloser:5644	724	4
Hecate_Gapcloser:5680	471	2
Hecate_Gapcloser:5707	773	4
Hecate_Gapcloser:5743	378	2
Hecate_Gapcloser:5806	604	4
Hecate_Gapcloser:5842	379	2
Hecate_Gapcloser:5905	701	4
Hecate_Gapcloser:5941	1909	8
Hecate_Gapcloser:6076	951	4
Hecate_Gapcloser:6139	881	4
Hecate_Gapcloser:6175	824	4
Hecate_Gapcloser:6238	1219	10
Hecate_Gapcloser:6274	861	4
Hecate_Gapcloser:6337	380	2
Hecate_Gapcloser:6373	3108	18
Hecate_Gapcloser:6436	341	2
Hecate_Gapcloser:6472	540	4
Hecate_Gapcloser:6535	600	4
Hecate_Gapcloser:6571	318	2
Hecate_Gapcloser:6634	380	2
Hecate_Gapcloser:6670	346	2
Hecate_Gapcloser:6733	2374	18
Hecate_Gapcloser:6832	340	2
Hecate_Gapcloser:6931	324	2
Hecate_Gapcloser:7066	328	2
Hecate_Gapcloser:7129	958	6
Hecate_Gapcloser:7165	566	4
Hecate_Gapcloser:7228	1431	12
Hecate_Gapcloser:7264	339	2
Hecate_Gapcloser:7327	864	6
Hecate_Gapcloser:7363	612	4
Hecate_Gapcloser:7426	599	2
Hecate_Gapcloser:7462	1196	8
Hecate_Gapcloser:7525	457	2
Hecate_Gapcloser:7561	689	4
Hecate_Gapcloser:7624	807	6
Hecate_Gapcloser:7660	351	2
Hecate_Gapcloser:7723	370	2
Hecate_Gapcloser:7822	546	4
Hecate_Gapcloser:7921	2431	18
Hecate_Gapcloser:8056	503	2
Hecate_Gapcloser:8092	581	4
Hecate_Gapcloser:8119	291	2
Hecate_Gapcloser:8155	373	2
Hecate_Gapcloser:8191	631	4
Hecate_Gapcloser:8218	292	2
Hecate_Gapcloser:8254	493	2
Hecate_Gapcloser:8290	849	4
Hecate_Gapcloser:8317	377	2
Hecate_Gapcloser:8353	341	2
Hecate_Gapcloser:8416	369	2
Hecate_Gapcloser:8452	497	2
Hecate_Gapcloser:8515	337	2
Hecate_Gapcloser:8551	463	2
Hecate_Gapcloser:8614	1036	4
Hecate_Gapcloser:8650	335	2
Hecate_Gapcloser:8713	1142	8
Hecate_Gapcloser:8812	1009	8
Hecate_Gapcloser:8911	376	2
Hecate_Gapcloser:9046	336	2
Hecate_Gapcloser:9082	340	2
Hecate_Gapcloser:9109	980	8
Hecate_Gapcloser:9145	489	2
Hecate_Gapcloser:9181	393	2
Hecate_Gapcloser:9208	351	2
Hecate_Gapcloser:9244	929	8
Hecate_Gapcloser:9280	335	2
Hecate_Gapcloser:9307	989	8
Hecate_Gapcloser:9343	2103	12
Hecate_Gapcloser:9406	723	2
Hecate_Gapcloser:9442	340	2
Hecate_Gapcloser:9505	364	2
Hecate_Gapcloser:9541	354	2
Hecate_Gapcloser:9604	426	2
Hecate_Gapcloser:9640	414	2
Hecate_Gapcloser:9703	398	2
Hecate_Gapcloser:9802	534	2
Hecate_Gapcloser:9901	339	2
Hecate_Gapcloser:125	83001	406
Hecate_Gapcloser:1289	2518	18
Hecate_Gapcloser:1388	3762	26
Hecate_Gapcloser:1487	18058	136
Hecate_Gapcloser:1586	60170	413
Hecate_Gapcloser:15899	356	2
Hecate_Gapcloser:15998	735	2
Hecate_Gapcloser:161	85744	542
Hecate_Gapcloser:1649	633	4
Hecate_Gapcloser:1685	2025	16
Hecate_Gapcloser:1748	3998	32
Hecate_Gapcloser:1784	78413	382
Hecate_Gapcloser:1847	45328	291
Hecate_Gapcloser:1883	580	4
Hecate_Gapcloser:1946	23282	196
Hecate_Gapcloser:1982	10609	46
Hecate_Gapcloser:224	59127	315
Hecate_Gapcloser:2279	1943	16
Hecate_Gapcloser:2378	71621	352
Hecate_Gapcloser:2477	745	2
Hecate_Gapcloser:2576	406	2
Hecate_Gapcloser:260	114090	580
Hecate_Gapcloser:2639	829	6
Hecate_Gapcloser:2675	13870	83
Hecate_Gapcloser:2738	679	4
Hecate_Gapcloser:2774	1430	10
Hecate_Gapcloser:2837	843	6
Hecate_Gapcloser:2873	360	2
Hecate_Gapcloser:2936	11825	92
Hecate_Gapcloser:2972	826	7
Hecate_Gapcloser:323	80755	442
Hecate_Gapcloser:3269	785	6
Hecate_Gapcloser:3368	836	6
Hecate_Gapcloser:3467	334	2
Hecate_Gapcloser:3566	8229	50
Hecate_Gapcloser:3629	1141	10
Hecate_Gapcloser:3665	1211	8
Hecate_Gapcloser:3728	354	2
Hecate_Gapcloser:3764	2838	22
Hecate_Gapcloser:3827	3012	20
Hecate_Gapcloser:3863	3859	14
Hecate_Gapcloser:3926	320	2
Hecate_Gapcloser:3962	1259	6
Hecate_Gapcloser:4097	661	2
Hecate_Gapcloser:4196	1651	6
Hecate_Gapcloser:422	64936	433
Hecate_Gapcloser:4259	1694	12
Hecate_Gapcloser:4295	350	2
Hecate_Gapcloser:4358	691	4
Hecate_Gapcloser:4394	711	2
Hecate_Gapcloser:4457	980	8
Hecate_Gapcloser:4493	558	4
Hecate_Gapcloser:4556	10021	78
Hecate_Gapcloser:4592	563	2
Hecate_Gapcloser:4619	892	8
Hecate_Gapcloser:4655	1658	10
Hecate_Gapcloser:4691	549	4
Hecate_Gapcloser:4718	280	2
Hecate_Gapcloser:4754	557	2
Hecate_Gapcloser:4790	336	2
Hecate_Gapcloser:4817	1167	6
Hecate_Gapcloser:4853	1378	12
Hecate_Gapcloser:4916	1172	8
Hecate_Gapcloser:4952	1136	4
Hecate_Gapcloser:5087	674	6
Hecate_Gapcloser:5186	365	2
Hecate_Gapcloser:521	114292	650
Hecate_Gapcloser:5249	369	2
Hecate_Gapcloser:5285	678	4
Hecate_Gapcloser:5348	320	2
Hecate_Gapcloser:5384	774	6
Hecate_Gapcloser:5447	343	2
Hecate_Gapcloser:5483	3333	18
Hecate_Gapcloser:5546	1393	10
Hecate_Gapcloser:5582	363	2
Hecate_Gapcloser:5609	4293	32
Hecate_Gapcloser:5645	6256	20
Hecate_Gapcloser:5681	1302	8
Hecate_Gapcloser:5708	4921	34
Hecate_Gapcloser:5744	744	2
Hecate_Gapcloser:5780	546	4
Hecate_Gapcloser:5807	2249	16
Hecate_Gapcloser:5843	357	2
Hecate_Gapcloser:5906	350	2
Hecate_Gapcloser:5942	333	2
Hecate_Gapcloser:6077	868	4
Hecate_Gapcloser:6176	2420	16
Hecate_Gapcloser:620	725	2
Hecate_Gapcloser:6239	344	2
Hecate_Gapcloser:6275	2148	14
Hecate_Gapcloser:6338	2894	6
Hecate_Gapcloser:6374	1050	6
Hecate_Gapcloser:6437	1770	16
Hecate_Gapcloser:6473	1037	6
Hecate_Gapcloser:6536	2403	19
Hecate_Gapcloser:6572	308	2
Hecate_Gapcloser:6635	362	2
Hecate_Gapcloser:6671	346	2
Hecate_Gapcloser:6734	353	2
Hecate_Gapcloser:6770	1156	10
Hecate_Gapcloser:6833	386	2
Hecate_Gapcloser:6932	653	2
Hecate_Gapcloser:7067	406	2
Hecate_Gapcloser:7166	359	2
Hecate_Gapcloser:7229	1014	8
Hecate_Gapcloser:7265	433	2
Hecate_Gapcloser:7328	572	4
Hecate_Gapcloser:7364	386	2
Hecate_Gapcloser:7427	430	2
Hecate_Gapcloser:7463	948	8
Hecate_Gapcloser:7526	576	4
Hecate_Gapcloser:7562	647	4
Hecate_Gapcloser:7625	414	2
Hecate_Gapcloser:7661	639	4
Hecate_Gapcloser:7724	528	2
Hecate_Gapcloser:7760	346	2
Hecate_Gapcloser:7823	433	2
Hecate_Gapcloser:7922	1136	8
Hecate_Gapcloser:8057	1800	16
Hecate_Gapcloser:8093	612	4
Hecate_Gapcloser:8156	319	2
Hecate_Gapcloser:8192	384	2
Hecate_Gapcloser:8219	1297	8
Hecate_Gapcloser:8255	442	2
Hecate_Gapcloser:8291	864	6
Hecate_Gapcloser:8318	402	2
Hecate_Gapcloser:8354	1051	8
Hecate_Gapcloser:8390	358	2
Hecate_Gapcloser:8417	886	6
Hecate_Gapcloser:8453	1055	8
Hecate_Gapcloser:8516	776	6
Hecate_Gapcloser:8552	1417	10
Hecate_Gapcloser:8615	815	8
Hecate_Gapcloser:8651	405	2
Hecate_Gapcloser:8714	480	2
Hecate_Gapcloser:8750	442	2
Hecate_Gapcloser:8813	335	2
Hecate_Gapcloser:8912	1075	6
Hecate_Gapcloser:9047	458	2
Hecate_Gapcloser:9083	836	6
Hecate_Gapcloser:9146	345	2
Hecate_Gapcloser:9182	337	2
Hecate_Gapcloser:9209	949	6
Hecate_Gapcloser:9245	700	6
Hecate_Gapcloser:9281	316	2
Hecate_Gapcloser:9308	302	2
Hecate_Gapcloser:9344	393	2
Hecate_Gapcloser:9380	1568	8
Hecate_Gapcloser:9407	410	2
Hecate_Gapcloser:9443	914	6
Hecate_Gapcloser:9506	327	2
Hecate_Gapcloser:9542	402	2
Hecate_Gapcloser:9605	623	4
Hecate_Gapcloser:9641	341	2
Hecate_Gapcloser:9704	365	2
Hecate_Gapcloser:9740	625	6
Hecate_Gapcloser:9803	568	2
Hecate_Gapcloser:9902	343	2
Hecate_Gapcloser:126	58846	308
Hecate_Gapcloser:1389	135939	666
Hecate_Gapcloser:1488	714	6
Hecate_Gapcloser:1587	64584	354
Hecate_Gapcloser:15999	346	2
Hecate_Gapcloser:162	63446	363
Hecate_Gapcloser:1686	3945	32
Hecate_Gapcloser:1749	446	2
Hecate_Gapcloser:1785	400	2
Hecate_Gapcloser:1848	15798	100
Hecate_Gapcloser:1884	38551	260
Hecate_Gapcloser:1947	262	2
Hecate_Gapcloser:1983	2408	20
Hecate_Gapcloser:225	150714	865
Hecate_Gapcloser:2379	7197	36
Hecate_Gapcloser:2478	1938	18
Hecate_Gapcloser:2577	44874	299
Hecate_Gapcloser:261	72258	408
Hecate_Gapcloser:2676	360	2
Hecate_Gapcloser:2739	4093	32
Hecate_Gapcloser:2775	431	2
Hecate_Gapcloser:2838	332	2
Hecate_Gapcloser:2874	2831	18
Hecate_Gapcloser:2937	337	2
Hecate_Gapcloser:2973	4469	36
Hecate_Gapcloser:324	75291	364
Hecate_Gapcloser:3369	1619	12
Hecate_Gapcloser:3468	486	4
Hecate_Gapcloser:3567	1280	10
Hecate_Gapcloser:360	99130	468
Hecate_Gapcloser:3666	574	4
Hecate_Gapcloser:3729	634	4
Hecate_Gapcloser:3765	3493	22
Hecate_Gapcloser:3828	1284	10
Hecate_Gapcloser:3864	354	2
Hecate_Gapcloser:3927	352	2
Hecate_Gapcloser:3963	343	2
Hecate_Gapcloser:4098	1711	10
Hecate_Gapcloser:4197	2020	8
Hecate_Gapcloser:423	81438	510
Hecate_Gapcloser:4296	1535	12
Hecate_Gapcloser:4359	1653	12
Hecate_Gapcloser:4395	11644	96
Hecate_Gapcloser:4458	326	2
Hecate_Gapcloser:4494	390	2
Hecate_Gapcloser:4557	1832	10
Hecate_Gapcloser:4593	340	2
Hecate_Gapcloser:4656	1474	11
Hecate_Gapcloser:4692	1528	12
Hecate_Gapcloser:4719	330	2
Hecate_Gapcloser:4755	4982	30
Hecate_Gapcloser:4791	4430	34
Hecate_Gapcloser:4818	7050	34
Hecate_Gapcloser:4854	376	2
Hecate_Gapcloser:4890	742	6
Hecate_Gapcloser:4917	1025	8
Hecate_Gapcloser:4953	598	4
Hecate_Gapcloser:5088	2196	14
Hecate_Gapcloser:5187	364	2
Hecate_Gapcloser:522	128008	821
Hecate_Gapcloser:5286	1397	4
Hecate_Gapcloser:5349	380	2
Hecate_Gapcloser:5385	328	2
Hecate_Gapcloser:5448	1631	10
Hecate_Gapcloser:5484	524	2
Hecate_Gapcloser:5547	1060	8
Hecate_Gapcloser:5583	420	2
Hecate_Gapcloser:5646	383	2
Hecate_Gapcloser:5682	306	2
Hecate_Gapcloser:5709	332	2
Hecate_Gapcloser:5745	404	2
Hecate_Gapcloser:5781	787	4
Hecate_Gapcloser:5808	348	2
Hecate_Gapcloser:5844	938	8
Hecate_Gapcloser:5880	3022	4
Hecate_Gapcloser:5907	4935	28
Hecate_Gapcloser:5943	349	2
Hecate_Gapcloser:6078	455	2
Hecate_Gapcloser:6177	1073	8
Hecate_Gapcloser:621	16182	64
Hecate_Gapcloser:6276	431	2
Hecate_Gapcloser:6339	636	4
Hecate_Gapcloser:6375	693	6
Hecate_Gapcloser:6438	1714	12
Hecate_Gapcloser:6474	709	6
Hecate_Gapcloser:6537	327	2
Hecate_Gapcloser:6573	260	2
Hecate_Gapcloser:6636	531	4
Hecate_Gapcloser:6672	1431	12
Hecate_Gapcloser:6735	904	2
Hecate_Gapcloser:6771	371	2
Hecate_Gapcloser:6834	1086	8
Hecate_Gapcloser:6870	1093	8
Hecate_Gapcloser:6933	815	6
Hecate_Gapcloser:7068	325	2
Hecate_Gapcloser:7167	6403	26
Hecate_Gapcloser:720	5263	26
Hecate_Gapcloser:7266	378	2
Hecate_Gapcloser:7329	1649	8
Hecate_Gapcloser:7365	492	2
Hecate_Gapcloser:7428	592	4
Hecate_Gapcloser:7464	454	2
Hecate_Gapcloser:7527	1509	6
Hecate_Gapcloser:7563	1489	10
Hecate_Gapcloser:7626	348	2
Hecate_Gapcloser:7662	995	8
Hecate_Gapcloser:7725	353	2
Hecate_Gapcloser:7761	2465	22
Hecate_Gapcloser:7824	1544	6
Hecate_Gapcloser:7860	594	2
Hecate_Gapcloser:7923	352	2
Hecate_Gapcloser:8058	741	6
Hecate_Gapcloser:8094	367	2
Hecate_Gapcloser:8157	514	2
Hecate_Gapcloser:8193	1044	8
Hecate_Gapcloser:8256	336	2
Hecate_Gapcloser:8292	816	6
Hecate_Gapcloser:8319	4436	20
Hecate_Gapcloser:8355	1165	10
Hecate_Gapcloser:8391	3118	6
Hecate_Gapcloser:8418	334	2
Hecate_Gapcloser:8454	729	6
Hecate_Gapcloser:8490	373	2
Hecate_Gapcloser:8517	366	2
Hecate_Gapcloser:8553	334	2
Hecate_Gapcloser:8616	669	4
Hecate_Gapcloser:8652	368	2
Hecate_Gapcloser:8715	580	4
Hecate_Gapcloser:8751	1002	8
Hecate_Gapcloser:8814	335	2
Hecate_Gapcloser:8850	386	2
Hecate_Gapcloser:8913	1218	8
Hecate_Gapcloser:9048	354	2
Hecate_Gapcloser:9084	326	2
Hecate_Gapcloser:9147	389	2
Hecate_Gapcloser:9183	576	4
Hecate_Gapcloser:9246	842	6
Hecate_Gapcloser:9282	1363	8
Hecate_Gapcloser:9309	1087	8
Hecate_Gapcloser:9345	531	2
Hecate_Gapcloser:9381	615	2
Hecate_Gapcloser:9408	1878	8
Hecate_Gapcloser:9444	719	4
Hecate_Gapcloser:9480	334	2
Hecate_Gapcloser:9507	361	2
Hecate_Gapcloser:9543	334	2
Hecate_Gapcloser:9606	347	2
Hecate_Gapcloser:9642	659	4
Hecate_Gapcloser:9705	340	2
Hecate_Gapcloser:9741	352	2
Hecate_Gapcloser:9804	622	2
Hecate_Gapcloser:9840	563	4
Hecate_Gapcloser:9903	613	4
Hecate_Gapcloser:10030	828	6
Hecate_Gapcloser:11020	625	4
Hecate_Gapcloser:12010	640	2
Hecate_Gapcloser:127	32789	224
Hecate_Gapcloser:13000	389	2
Hecate_Gapcloser:1489	38895	298
Hecate_Gapcloser:1588	1640	12
Hecate_Gapcloser:163	1722	12
Hecate_Gapcloser:1687	3347	22
Hecate_Gapcloser:1786	373	2
Hecate_Gapcloser:1849	149167	784
Hecate_Gapcloser:1885	346	2
Hecate_Gapcloser:1948	11034	74
Hecate_Gapcloser:1984	3088	28
Hecate_Gapcloser:226	315100	1750
Hecate_Gapcloser:2479	1069	10
Hecate_Gapcloser:2578	1271	6
Hecate_Gapcloser:262	66315	364
Hecate_Gapcloser:2677	6455	44
Hecate_Gapcloser:2776	1952	12
Hecate_Gapcloser:2839	869	4
Hecate_Gapcloser:2875	1206	12
Hecate_Gapcloser:2938	1000	4
Hecate_Gapcloser:2974	2205	20
Hecate_Gapcloser:325	985	6
Hecate_Gapcloser:3469	421	2
Hecate_Gapcloser:3568	2386	20
Hecate_Gapcloser:361	144691	782
Hecate_Gapcloser:3667	627	4
Hecate_Gapcloser:3766	2368	18
Hecate_Gapcloser:3829	790	6
Hecate_Gapcloser:3865	2112	16
Hecate_Gapcloser:3928	514	2
Hecate_Gapcloser:3964	654	4
Hecate_Gapcloser:4099	784	6
Hecate_Gapcloser:4198	10860	77
Hecate_Gapcloser:424	85310	561
Hecate_Gapcloser:4297	932	2
Hecate_Gapcloser:4396	348	2
Hecate_Gapcloser:4459	4188	20
Hecate_Gapcloser:4495	389	2
Hecate_Gapcloser:4558	503	4
Hecate_Gapcloser:4594	398	2
Hecate_Gapcloser:460	23497	106
Hecate_Gapcloser:4657	4040	33
Hecate_Gapcloser:4693	371	2
Hecate_Gapcloser:4756	353	2
Hecate_Gapcloser:4792	1539	10
Hecate_Gapcloser:4819	1497	12
Hecate_Gapcloser:4855	335	2
Hecate_Gapcloser:4891	784	4
Hecate_Gapcloser:4918	1379	8
Hecate_Gapcloser:4954	559	4
Hecate_Gapcloser:4990	366	2
Hecate_Gapcloser:5089	950	4
Hecate_Gapcloser:5188	868	6
Hecate_Gapcloser:523	46261	246
Hecate_Gapcloser:5287	357	2
Hecate_Gapcloser:5386	708	4
Hecate_Gapcloser:5449	390	2
Hecate_Gapcloser:5485	619	4
Hecate_Gapcloser:5548	630	4
Hecate_Gapcloser:5584	1444	10
Hecate_Gapcloser:5647	1846	16
Hecate_Gapcloser:5683	512	2
Hecate_Gapcloser:5746	880	6
Hecate_Gapcloser:5782	379	2
Hecate_Gapcloser:5809	929	8
Hecate_Gapcloser:5845	534	4
Hecate_Gapcloser:5881	3982	18
Hecate_Gapcloser:5908	1397	6
Hecate_Gapcloser:5944	376	2
Hecate_Gapcloser:5980	350	2
Hecate_Gapcloser:6079	334	2
Hecate_Gapcloser:6178	393	2
Hecate_Gapcloser:622	17177	112
Hecate_Gapcloser:6277	783	4
Hecate_Gapcloser:6376	261	2
Hecate_Gapcloser:6439	1937	16
Hecate_Gapcloser:6475	658	4
Hecate_Gapcloser:6538	339	2
Hecate_Gapcloser:6574	345	2
Hecate_Gapcloser:6637	566	4
Hecate_Gapcloser:6673	636	2
Hecate_Gapcloser:6736	1097	8
Hecate_Gapcloser:6772	815	6
Hecate_Gapcloser:6835	1456	14
Hecate_Gapcloser:6871	1337	10
Hecate_Gapcloser:6934	585	4
Hecate_Gapcloser:6970	554	4
Hecate_Gapcloser:7069	358	2
Hecate_Gapcloser:7168	679	4
Hecate_Gapcloser:721	101112	521
Hecate_Gapcloser:7267	460	2
Hecate_Gapcloser:7366	354	2
Hecate_Gapcloser:7429	1227	8
Hecate_Gapcloser:7465	6049	36
Hecate_Gapcloser:7528	345	2
Hecate_Gapcloser:7564	1238	10
Hecate_Gapcloser:7627	1081	8
Hecate_Gapcloser:7663	1101	8
Hecate_Gapcloser:7726	1603	8
Hecate_Gapcloser:7762	394	2
Hecate_Gapcloser:7825	381	2
Hecate_Gapcloser:7861	409	2
Hecate_Gapcloser:7924	310	2
Hecate_Gapcloser:7960	721	6
Hecate_Gapcloser:8059	560	2
Hecate_Gapcloser:8095	330	2
Hecate_Gapcloser:8158	397	2
Hecate_Gapcloser:8194	1117	4
Hecate_Gapcloser:820	132597	802
Hecate_Gapcloser:8257	375	2
Hecate_Gapcloser:8293	787	2
Hecate_Gapcloser:8356	441	2
Hecate_Gapcloser:8392	339	2
Hecate_Gapcloser:8419	1057	8
Hecate_Gapcloser:8455	635	2
Hecate_Gapcloser:8491	416	2
Hecate_Gapcloser:8518	732	6
Hecate_Gapcloser:8554	525	2
Hecate_Gapcloser:8590	416	2
Hecate_Gapcloser:8617	805	4
Hecate_Gapcloser:8653	1531	12
Hecate_Gapcloser:8716	359	2
Hecate_Gapcloser:8752	370	2
Hecate_Gapcloser:8815	455	2
Hecate_Gapcloser:8851	591	4
Hecate_Gapcloser:8914	554	4
Hecate_Gapcloser:8950	516	4
Hecate_Gapcloser:9049	356	2
Hecate_Gapcloser:9085	349	2
Hecate_Gapcloser:9148	352	2
Hecate_Gapcloser:9184	664	2
Hecate_Gapcloser:9247	526	2
Hecate_Gapcloser:9283	654	4
Hecate_Gapcloser:9346	374	2
Hecate_Gapcloser:9382	528	4
Hecate_Gapcloser:9409	434	2
Hecate_Gapcloser:9445	548	4
Hecate_Gapcloser:9481	362	2
Hecate_Gapcloser:9508	316	2
Hecate_Gapcloser:9544	608	4
Hecate_Gapcloser:9580	327	2
Hecate_Gapcloser:9607	1886	14
Hecate_Gapcloser:9643	478	2
Hecate_Gapcloser:9706	645	2
Hecate_Gapcloser:9742	846	4
Hecate_Gapcloser:9805	576	2
Hecate_Gapcloser:9841	770	6
Hecate_Gapcloser:9904	320	2
Hecate_Gapcloser:9940	588	2
Hecate_Gapcloser:10031	945	6
Hecate_Gapcloser:10130	2693	18
Hecate_Gapcloser:11021	354	2
Hecate_Gapcloser:11120	1190	8
Hecate_Gapcloser:12011	913	2
Hecate_Gapcloser:12110	347	2
Hecate_Gapcloser:128	73633	451
Hecate_Gapcloser:13001	344	2
Hecate_Gapcloser:13100	855	4
Hecate_Gapcloser:1589	79481	438
Hecate_Gapcloser:164	124206	697
Hecate_Gapcloser:1688	361	2
Hecate_Gapcloser:1787	2188	14
Hecate_Gapcloser:1886	24910	162
Hecate_Gapcloser:1949	5441	42
Hecate_Gapcloser:1985	3122	20
Hecate_Gapcloser:227	29538	192
Hecate_Gapcloser:2579	35123	190
Hecate_Gapcloser:263	76555	420
Hecate_Gapcloser:2678	1629	8
Hecate_Gapcloser:2777	3761	26
Hecate_Gapcloser:2876	3500	22
Hecate_Gapcloser:2939	3926	28
Hecate_Gapcloser:2975	1806	8
Hecate_Gapcloser:326	39176	221
Hecate_Gapcloser:3569	1882	12
Hecate_Gapcloser:362	173940	1013
Hecate_Gapcloser:3668	1508	14
Hecate_Gapcloser:3767	401	2
Hecate_Gapcloser:3866	750	2
Hecate_Gapcloser:3929	1788	14
Hecate_Gapcloser:3965	483	2
Hecate_Gapcloser:4199	873	6
Hecate_Gapcloser:425	57732	244
Hecate_Gapcloser:4298	7966	14
Hecate_Gapcloser:4397	338	2
Hecate_Gapcloser:4496	709	4
Hecate_Gapcloser:4559	1233	6
Hecate_Gapcloser:4595	2493	16
Hecate_Gapcloser:461	112193	772
Hecate_Gapcloser:4658	328	2
Hecate_Gapcloser:4694	688	6
Hecate_Gapcloser:4757	3600	24
Hecate_Gapcloser:4793	776	2
Hecate_Gapcloser:4856	1926	10
Hecate_Gapcloser:4892	654	4
Hecate_Gapcloser:4919	362	2
Hecate_Gapcloser:4955	617	2
Hecate_Gapcloser:4991	306	2
Hecate_Gapcloser:5189	1318	8
Hecate_Gapcloser:524	79723	480
Hecate_Gapcloser:5288	352	2
Hecate_Gapcloser:5387	578	2
Hecate_Gapcloser:5486	434	2
Hecate_Gapcloser:5549	563	2
Hecate_Gapcloser:5585	321	2
Hecate_Gapcloser:560	55071	312
Hecate_Gapcloser:5648	559	4
Hecate_Gapcloser:5684	345	2
Hecate_Gapcloser:5747	439	2
Hecate_Gapcloser:5783	347	2
Hecate_Gapcloser:5846	351	2
Hecate_Gapcloser:5882	475	2
Hecate_Gapcloser:5909	612	2
Hecate_Gapcloser:5945	344	2
Hecate_Gapcloser:5981	383	2
Hecate_Gapcloser:6179	507	4
Hecate_Gapcloser:623	87161	550
Hecate_Gapcloser:6278	790	6
Hecate_Gapcloser:6377	330	2
Hecate_Gapcloser:6476	746	6
Hecate_Gapcloser:6539	332	2
Hecate_Gapcloser:6575	356	2
Hecate_Gapcloser:6638	1241	8
Hecate_Gapcloser:6674	559	2
Hecate_Gapcloser:6737	1797	14
Hecate_Gapcloser:6773	983	6
Hecate_Gapcloser:6836	2428	20
Hecate_Gapcloser:6872	671	2
Hecate_Gapcloser:6935	569	4
Hecate_Gapcloser:6971	388	2
Hecate_Gapcloser:7169	352	2
Hecate_Gapcloser:722	152282	898
Hecate_Gapcloser:7268	374	2
Hecate_Gapcloser:7367	4424	26
Hecate_Gapcloser:7466	595	2
Hecate_Gapcloser:7529	559	4
Hecate_Gapcloser:7565	494	2
Hecate_Gapcloser:7628	309	2
Hecate_Gapcloser:7664	325	2
Hecate_Gapcloser:7727	365	2
Hecate_Gapcloser:7763	519	2
Hecate_Gapcloser:7826	383	2
Hecate_Gapcloser:7862	330	2
Hecate_Gapcloser:7925	375	2
Hecate_Gapcloser:7961	329	2
Hecate_Gapcloser:8096	717	6
Hecate_Gapcloser:8159	466	2
Hecate_Gapcloser:8195	330	2
Hecate_Gapcloser:821	4857	22
Hecate_Gapcloser:8258	840	6
Hecate_Gapcloser:8294	1220	8
Hecate_Gapcloser:8357	370	2
Hecate_Gapcloser:8393	569	4
Hecate_Gapcloser:8456	340	2
Hecate_Gapcloser:8492	534	2
Hecate_Gapcloser:8519	1567	14
Hecate_Gapcloser:8555	852	2
Hecate_Gapcloser:8591	521	2
Hecate_Gapcloser:8618	341	2
Hecate_Gapcloser:8654	346	2
Hecate_Gapcloser:8690	1076	6
Hecate_Gapcloser:8717	413	2
Hecate_Gapcloser:8753	425	2
Hecate_Gapcloser:8816	649	2
Hecate_Gapcloser:8852	1878	10
Hecate_Gapcloser:8915	258	2
Hecate_Gapcloser:8951	361	2
Hecate_Gapcloser:9086	373	2
Hecate_Gapcloser:9149	2557	12
Hecate_Gapcloser:9185	376	2
Hecate_Gapcloser:920	79620	366
Hecate_Gapcloser:9248	327	2
Hecate_Gapcloser:9284	664	4
Hecate_Gapcloser:9347	610	4
Hecate_Gapcloser:9383	2029	16
Hecate_Gapcloser:9446	591	4
Hecate_Gapcloser:9482	676	4
Hecate_Gapcloser:9509	388	2
Hecate_Gapcloser:9545	338	2
Hecate_Gapcloser:9581	584	4
Hecate_Gapcloser:9608	459	2
Hecate_Gapcloser:9644	530	4
Hecate_Gapcloser:9680	404	2
Hecate_Gapcloser:9707	375	2
Hecate_Gapcloser:9743	2202	22
Hecate_Gapcloser:9806	553	4
Hecate_Gapcloser:9842	348	2
Hecate_Gapcloser:9905	336	2
Hecate_Gapcloser:9941	833	6
Hecate_Gapcloser:10032	829	5
Hecate_Gapcloser:10131	601	4
Hecate_Gapcloser:10230	694	4
Hecate_Gapcloser:11022	469	2
Hecate_Gapcloser:11121	357	2
Hecate_Gapcloser:11220	340	2
Hecate_Gapcloser:12012	1004	8
Hecate_Gapcloser:12111	413	2
Hecate_Gapcloser:12210	318	2
Hecate_Gapcloser:129	110010	582
Hecate_Gapcloser:13002	515	4
Hecate_Gapcloser:13101	544	2
Hecate_Gapcloser:13200	775	2
Hecate_Gapcloser:165	70343	412
Hecate_Gapcloser:1689	43811	272
Hecate_Gapcloser:1788	4674	28
Hecate_Gapcloser:1887	585	6
Hecate_Gapcloser:1986	797	4
Hecate_Gapcloser:228	64029	353
Hecate_Gapcloser:264	31794	170
Hecate_Gapcloser:2679	371	2
Hecate_Gapcloser:2778	4316	36
Hecate_Gapcloser:2877	2555	12
Hecate_Gapcloser:2976	3245	10
Hecate_Gapcloser:327	104499	623
Hecate_Gapcloser:363	53111	354
Hecate_Gapcloser:3669	730	6
Hecate_Gapcloser:3768	1062	8
Hecate_Gapcloser:3867	728	4
Hecate_Gapcloser:3966	334	2
Hecate_Gapcloser:426	15987	110
Hecate_Gapcloser:4299	520	4
Hecate_Gapcloser:4398	429	2
Hecate_Gapcloser:4497	1432	8
Hecate_Gapcloser:4596	430	2
Hecate_Gapcloser:462	85558	502
Hecate_Gapcloser:4659	682	4
Hecate_Gapcloser:4695	368	2
Hecate_Gapcloser:4758	973	4
Hecate_Gapcloser:4794	825	4
Hecate_Gapcloser:4857	387	2
Hecate_Gapcloser:4893	600	4
Hecate_Gapcloser:4956	1631	10
Hecate_Gapcloser:4992	682	4
Hecate_Gapcloser:525	3738	26
Hecate_Gapcloser:5289	5924	50
Hecate_Gapcloser:5388	307	2
Hecate_Gapcloser:5487	593	4
Hecate_Gapcloser:5586	353	2
Hecate_Gapcloser:561	111993	697
Hecate_Gapcloser:5649	335	2
Hecate_Gapcloser:5685	290	2
Hecate_Gapcloser:5748	317	2
Hecate_Gapcloser:5784	1324	13
Hecate_Gapcloser:5847	365	2
Hecate_Gapcloser:5883	2289	16
Hecate_Gapcloser:5946	415	2
Hecate_Gapcloser:5982	920	6
Hecate_Gapcloser:624	46029	256
Hecate_Gapcloser:6279	384	2
Hecate_Gapcloser:6378	871	4
Hecate_Gapcloser:6477	1656	12
Hecate_Gapcloser:6576	376	2
Hecate_Gapcloser:660	238280	1419
Hecate_Gapcloser:6639	976	4
Hecate_Gapcloser:6675	639	4
Hecate_Gapcloser:6738	2029	12
Hecate_Gapcloser:6774	778	4
Hecate_Gapcloser:6837	459	2
Hecate_Gapcloser:6873	628	4
Hecate_Gapcloser:6936	911	6
Hecate_Gapcloser:6972	395	2
Hecate_Gapcloser:723	27921	180
Hecate_Gapcloser:7269	3957	10
Hecate_Gapcloser:7368	367	2
Hecate_Gapcloser:7467	476	2
Hecate_Gapcloser:7566	351	2
Hecate_Gapcloser:7629	454	3
Hecate_Gapcloser:7665	421	2
Hecate_Gapcloser:7728	409	2
Hecate_Gapcloser:7764	1081	8
Hecate_Gapcloser:7827	952	6
Hecate_Gapcloser:7863	576	4
Hecate_Gapcloser:7926	714	6
Hecate_Gapcloser:7962	1063	8
Hecate_Gapcloser:8097	2334	16
Hecate_Gapcloser:8196	540	4
Hecate_Gapcloser:822	2354	14
Hecate_Gapcloser:8259	813	6
Hecate_Gapcloser:8295	816	6
Hecate_Gapcloser:8358	503	2
Hecate_Gapcloser:8394	361	2
Hecate_Gapcloser:8457	449	2
Hecate_Gapcloser:8493	1217	6
Hecate_Gapcloser:8556	470	4
Hecate_Gapcloser:8592	604	5
Hecate_Gapcloser:8619	346	2
Hecate_Gapcloser:8655	391	2
Hecate_Gapcloser:8691	384	2
Hecate_Gapcloser:8718	714	2
Hecate_Gapcloser:8754	256	2
Hecate_Gapcloser:8790	983	8
Hecate_Gapcloser:8817	754	2
Hecate_Gapcloser:8853	557	2
Hecate_Gapcloser:8916	427	2
Hecate_Gapcloser:8952	968	8
Hecate_Gapcloser:9087	485	2
Hecate_Gapcloser:9186	607	4
Hecate_Gapcloser:921	131454	704
Hecate_Gapcloser:9249	329	2
Hecate_Gapcloser:9285	1461	8
Hecate_Gapcloser:9348	1583	14
Hecate_Gapcloser:9384	2749	14
Hecate_Gapcloser:9447	543	2
Hecate_Gapcloser:9483	339	2
Hecate_Gapcloser:9546	441	2
Hecate_Gapcloser:9582	359	2
Hecate_Gapcloser:9609	983	4
Hecate_Gapcloser:9645	1851	16
Hecate_Gapcloser:9681	341	2
Hecate_Gapcloser:9708	615	4
Hecate_Gapcloser:9744	430	2
Hecate_Gapcloser:9780	353	2
Hecate_Gapcloser:9807	358	2
Hecate_Gapcloser:9843	352	2
Hecate_Gapcloser:9906	374	2
Hecate_Gapcloser:9942	775	2
Hecate_Gapcloser:10	183957	922
Hecate_Gapcloser:10033	370	2
Hecate_Gapcloser:10132	2211	14
Hecate_Gapcloser:10231	378	2
Hecate_Gapcloser:10330	375	2
Hecate_Gapcloser:11023	438	2
Hecate_Gapcloser:11122	542	6
Hecate_Gapcloser:11221	339	2
Hecate_Gapcloser:11320	661	2
Hecate_Gapcloser:12013	330	2
Hecate_Gapcloser:12112	938	6
Hecate_Gapcloser:12211	353	2
Hecate_Gapcloser:12310	372	2
Hecate_Gapcloser:13003	1309	10
Hecate_Gapcloser:13102	557	4
Hecate_Gapcloser:13201	365	2
Hecate_Gapcloser:13300	372	2
Hecate_Gapcloser:166	93671	466
Hecate_Gapcloser:1789	259	2
Hecate_Gapcloser:1888	19853	146
Hecate_Gapcloser:1987	25806	104
Hecate_Gapcloser:229	116340	595
Hecate_Gapcloser:265	38810	237
Hecate_Gapcloser:2779	694	4
Hecate_Gapcloser:2878	4337	20
Hecate_Gapcloser:2977	357	2
Hecate_Gapcloser:328	44143	275
Hecate_Gapcloser:364	7296	54
Hecate_Gapcloser:3769	3609	24
Hecate_Gapcloser:3868	364	2
Hecate_Gapcloser:3967	592	4
Hecate_Gapcloser:427	110562	536
Hecate_Gapcloser:4399	911	6
Hecate_Gapcloser:4498	2672	20
Hecate_Gapcloser:4597	1363	8
Hecate_Gapcloser:463	114092	722
Hecate_Gapcloser:4696	810	6
Hecate_Gapcloser:4759	593	4
Hecate_Gapcloser:4795	851	4
Hecate_Gapcloser:4858	2888	16
Hecate_Gapcloser:4894	537	2
Hecate_Gapcloser:4957	600	4
Hecate_Gapcloser:4993	358	2
Hecate_Gapcloser:526	156257	884
Hecate_Gapcloser:5389	3223	12
Hecate_Gapcloser:5488	621	4
Hecate_Gapcloser:5587	354	2
Hecate_Gapcloser:562	162638	831
Hecate_Gapcloser:5686	521	2
Hecate_Gapcloser:5749	898	6
Hecate_Gapcloser:5785	3512	26
Hecate_Gapcloser:5848	831	2
Hecate_Gapcloser:5884	1285	10
Hecate_Gapcloser:5947	571	5
Hecate_Gapcloser:5983	307	2
Hecate_Gapcloser:625	265219	1374
Hecate_Gapcloser:6379	1676	14
Hecate_Gapcloser:6478	3294	22
Hecate_Gapcloser:6577	401	2
Hecate_Gapcloser:661	120992	713
Hecate_Gapcloser:6676	937	8
Hecate_Gapcloser:6739	372	2
Hecate_Gapcloser:6775	642	4
Hecate_Gapcloser:6838	815	6
Hecate_Gapcloser:6874	386	2
Hecate_Gapcloser:6937	672	6
Hecate_Gapcloser:6973	363	2
Hecate_Gapcloser:724	63991	370
Hecate_Gapcloser:7369	334	2
Hecate_Gapcloser:7468	355	2
Hecate_Gapcloser:7567	590	4
Hecate_Gapcloser:760	84742	539
Hecate_Gapcloser:7666	389	2
Hecate_Gapcloser:7729	357	2
Hecate_Gapcloser:7765	1322	10
Hecate_Gapcloser:7828	3307	16
Hecate_Gapcloser:7864	900	6
Hecate_Gapcloser:7927	403	2
Hecate_Gapcloser:7963	956	8
Hecate_Gapcloser:8098	461	2
Hecate_Gapcloser:8197	388	2
Hecate_Gapcloser:823	820	6
Hecate_Gapcloser:8296	350	2
Hecate_Gapcloser:8359	647	4
Hecate_Gapcloser:8395	716	4
Hecate_Gapcloser:8458	400	2
Hecate_Gapcloser:8494	411	2
Hecate_Gapcloser:8557	392	2
Hecate_Gapcloser:8593	333	2
Hecate_Gapcloser:8656	725	6
Hecate_Gapcloser:8692	723	4
Hecate_Gapcloser:8719	1147	8
Hecate_Gapcloser:8755	369	2
Hecate_Gapcloser:8791	402	2
Hecate_Gapcloser:8818	326	2
Hecate_Gapcloser:8854	355	2
Hecate_Gapcloser:8890	583	4
Hecate_Gapcloser:8917	474	4
Hecate_Gapcloser:8953	323	2
Hecate_Gapcloser:9088	385	2
Hecate_Gapcloser:9187	307	2
Hecate_Gapcloser:922	88395	430
Hecate_Gapcloser:9286	1666	14
Hecate_Gapcloser:9349	656	4
Hecate_Gapcloser:9385	609	2
Hecate_Gapcloser:9448	864	6
Hecate_Gapcloser:9484	1652	6
Hecate_Gapcloser:9547	1195	10
Hecate_Gapcloser:9583	1814	4
Hecate_Gapcloser:9646	375	2
Hecate_Gapcloser:9682	586	4
Hecate_Gapcloser:9709	347	2
Hecate_Gapcloser:9745	760	2
Hecate_Gapcloser:9781	358	2
Hecate_Gapcloser:9808	351	2
Hecate_Gapcloser:9844	443	4
Hecate_Gapcloser:9880	664	4
Hecate_Gapcloser:9907	558	4
Hecate_Gapcloser:9943	415	2
Hecate_Gapcloser:10034	1120	4
Hecate_Gapcloser:10070	355	2
Hecate_Gapcloser:10133	551	4
Hecate_Gapcloser:10232	342	2
Hecate_Gapcloser:10331	651	4
Hecate_Gapcloser:10430	609	4
Hecate_Gapcloser:11	88790	512
Hecate_Gapcloser:11024	476	2
Hecate_Gapcloser:11060	534	2
Hecate_Gapcloser:11123	381	2
Hecate_Gapcloser:11222	371	2
Hecate_Gapcloser:11321	555	4
Hecate_Gapcloser:11420	483	2
Hecate_Gapcloser:12014	555	4
Hecate_Gapcloser:12050	284	2
Hecate_Gapcloser:12113	381	2
Hecate_Gapcloser:12212	336	2
Hecate_Gapcloser:12311	592	4
Hecate_Gapcloser:12410	589	2
Hecate_Gapcloser:13004	356	2
Hecate_Gapcloser:13040	431	2
Hecate_Gapcloser:13103	312	2
Hecate_Gapcloser:13202	360	2
Hecate_Gapcloser:13301	414	2
Hecate_Gapcloser:13400	1899	10
Hecate_Gapcloser:14030	384	2
Hecate_Gapcloser:15020	407	2
Hecate_Gapcloser:16010	387	2
Hecate_Gapcloser:167	56122	356
Hecate_Gapcloser:1889	727	6
Hecate_Gapcloser:1988	21609	144
Hecate_Gapcloser:266	787	6
Hecate_Gapcloser:2879	2422	20
Hecate_Gapcloser:2978	749	6
Hecate_Gapcloser:329	365	2
Hecate_Gapcloser:365	129223	737
Hecate_Gapcloser:3869	1397	8
Hecate_Gapcloser:3968	654	4
Hecate_Gapcloser:428	106057	645
Hecate_Gapcloser:4499	344	2
Hecate_Gapcloser:4598	442	2
Hecate_Gapcloser:464	75356	360
Hecate_Gapcloser:4697	1134	6
Hecate_Gapcloser:4796	392	2
Hecate_Gapcloser:4859	2066	12
Hecate_Gapcloser:4895	7890	34
Hecate_Gapcloser:4958	374	2
Hecate_Gapcloser:4994	763	4
Hecate_Gapcloser:527	101953	562
Hecate_Gapcloser:5489	445	2
Hecate_Gapcloser:5588	1250	6
Hecate_Gapcloser:563	52387	244
Hecate_Gapcloser:5687	399	2
Hecate_Gapcloser:5786	2112	10
Hecate_Gapcloser:5849	417	2
Hecate_Gapcloser:5885	1104	8
Hecate_Gapcloser:5948	496	4
Hecate_Gapcloser:5984	578	4
Hecate_Gapcloser:626	975	8
Hecate_Gapcloser:6479	2125	18
Hecate_Gapcloser:6578	617	2
Hecate_Gapcloser:662	2838	18
Hecate_Gapcloser:6677	745	6
Hecate_Gapcloser:6776	360	2
Hecate_Gapcloser:6839	815	6
Hecate_Gapcloser:6875	441	2
Hecate_Gapcloser:6938	1754	16
Hecate_Gapcloser:6974	1421	8
Hecate_Gapcloser:725	64101	304
Hecate_Gapcloser:7469	1000	4
Hecate_Gapcloser:7568	1302	6
Hecate_Gapcloser:761	4212	22
Hecate_Gapcloser:7667	520	2
Hecate_Gapcloser:7766	578	2
Hecate_Gapcloser:7829	351	2
Hecate_Gapcloser:7865	834	6
Hecate_Gapcloser:7928	1554	8
Hecate_Gapcloser:7964	685	2
Hecate_Gapcloser:8099	483	2
Hecate_Gapcloser:8198	733	6
Hecate_Gapcloser:824	27877	166
Hecate_Gapcloser:8297	388	2
Hecate_Gapcloser:8396	2169	12
Hecate_Gapcloser:8459	975	6
Hecate_Gapcloser:8495	343	2
Hecate_Gapcloser:8558	419	2
Hecate_Gapcloser:8594	619	4
Hecate_Gapcloser:860	39441	214
Hecate_Gapcloser:8657	384	2
Hecate_Gapcloser:8693	704	4
Hecate_Gapcloser:8756	523	4
Hecate_Gapcloser:8792	356	2
Hecate_Gapcloser:8819	534	2
Hecate_Gapcloser:8855	413	2
Hecate_Gapcloser:8891	456	2
Hecate_Gapcloser:8918	1051	4
Hecate_Gapcloser:8954	328	2
Hecate_Gapcloser:8990	874	2
Hecate_Gapcloser:9089	340	2
Hecate_Gapcloser:9188	1625	6
Hecate_Gapcloser:923	40444	240
Hecate_Gapcloser:9287	630	2
Hecate_Gapcloser:9386	352	2
Hecate_Gapcloser:9449	614	2
Hecate_Gapcloser:9485	603	4
Hecate_Gapcloser:9548	351	2
Hecate_Gapcloser:9584	379	2
Hecate_Gapcloser:9647	282	1
Hecate_Gapcloser:9683	1416	10
Hecate_Gapcloser:9746	605	4
Hecate_Gapcloser:9782	288	2
Hecate_Gapcloser:9809	315	2
Hecate_Gapcloser:9845	758	4
Hecate_Gapcloser:9881	335	2
Hecate_Gapcloser:9908	415	2
Hecate_Gapcloser:9944	890	2
Hecate_Gapcloser:9980	552	4
Hecate_Gapcloser:10035	354	2
Hecate_Gapcloser:10071	330	2
Hecate_Gapcloser:10134	378	2
Hecate_Gapcloser:10170	365	2
Hecate_Gapcloser:10233	343	2
Hecate_Gapcloser:10332	624	4
Hecate_Gapcloser:10431	935	4
Hecate_Gapcloser:10530	2126	12
Hecate_Gapcloser:11025	689	6
Hecate_Gapcloser:11061	608	2
Hecate_Gapcloser:11124	499	2
Hecate_Gapcloser:11160	837	6
Hecate_Gapcloser:11223	353	2
Hecate_Gapcloser:11322	609	4
Hecate_Gapcloser:11421	578	4
Hecate_Gapcloser:11520	785	6
Hecate_Gapcloser:12	113834	574
Hecate_Gapcloser:12015	446	2
Hecate_Gapcloser:12051	338	2
Hecate_Gapcloser:12114	519	2
Hecate_Gapcloser:12150	564	4
Hecate_Gapcloser:12213	352	2
Hecate_Gapcloser:12312	328	2
Hecate_Gapcloser:12411	362	2
Hecate_Gapcloser:12510	379	2
Hecate_Gapcloser:13005	605	4
Hecate_Gapcloser:13041	327	2
Hecate_Gapcloser:13104	457	2
Hecate_Gapcloser:13140	691	4
Hecate_Gapcloser:13203	765	4
Hecate_Gapcloser:13302	383	2
Hecate_Gapcloser:13401	727	6
Hecate_Gapcloser:13500	404	2
Hecate_Gapcloser:14031	391	2
Hecate_Gapcloser:14130	376	2
Hecate_Gapcloser:15021	581	2
Hecate_Gapcloser:15120	908	8
Hecate_Gapcloser:16011	365	2
Hecate_Gapcloser:16110	322	2
Hecate_Gapcloser:168	115390	835
Hecate_Gapcloser:1989	18978	98
Hecate_Gapcloser:267	41954	126
Hecate_Gapcloser:2979	12557	90
Hecate_Gapcloser:366	156485	887
Hecate_Gapcloser:3969	1009	6
Hecate_Gapcloser:429	598	2
Hecate_Gapcloser:4599	3235	26
Hecate_Gapcloser:465	116207	541
Hecate_Gapcloser:4698	1070	8
Hecate_Gapcloser:4797	318	2
Hecate_Gapcloser:4896	423	2
Hecate_Gapcloser:4959	1355	10
Hecate_Gapcloser:4995	358	2
Hecate_Gapcloser:528	22369	146
Hecate_Gapcloser:5589	1137	8
Hecate_Gapcloser:564	1622	10
Hecate_Gapcloser:5688	1037	6
Hecate_Gapcloser:5787	497	2
Hecate_Gapcloser:5886	3040	20
Hecate_Gapcloser:5949	349	2
Hecate_Gapcloser:5985	6088	34
Hecate_Gapcloser:627	157431	938
Hecate_Gapcloser:6579	2850	14
Hecate_Gapcloser:663	22367	136
Hecate_Gapcloser:6678	603	4
Hecate_Gapcloser:6777	674	2
Hecate_Gapcloser:6876	3146	24
Hecate_Gapcloser:6939	1068	10
Hecate_Gapcloser:6975	596	4
Hecate_Gapcloser:726	9895	68
Hecate_Gapcloser:7569	1211	8
Hecate_Gapcloser:762	19939	174
Hecate_Gapcloser:7668	561	4
Hecate_Gapcloser:7767	360	2
Hecate_Gapcloser:7866	357	2
Hecate_Gapcloser:7929	937	8
Hecate_Gapcloser:7965	703	6
Hecate_Gapcloser:8199	368	2
Hecate_Gapcloser:825	257597	1445
Hecate_Gapcloser:8298	421	2
Hecate_Gapcloser:8397	590	4
Hecate_Gapcloser:8496	342	2
Hecate_Gapcloser:8559	336	2
Hecate_Gapcloser:8595	343	2
Hecate_Gapcloser:861	94287	462
Hecate_Gapcloser:8658	252	2
Hecate_Gapcloser:8694	1714	10
Hecate_Gapcloser:8757	457	2
Hecate_Gapcloser:8793	1034	8
Hecate_Gapcloser:8856	645	2
Hecate_Gapcloser:8892	633	4
Hecate_Gapcloser:8919	340	2
Hecate_Gapcloser:8955	653	4
Hecate_Gapcloser:8991	359	2
Hecate_Gapcloser:9189	559	2
Hecate_Gapcloser:924	40071	194
Hecate_Gapcloser:9288	812	4
Hecate_Gapcloser:9387	466	2
Hecate_Gapcloser:9486	492	2
Hecate_Gapcloser:9549	336	2
Hecate_Gapcloser:9585	643	4
Hecate_Gapcloser:960	138596	760
Hecate_Gapcloser:9648	823	6
Hecate_Gapcloser:9684	763	2
Hecate_Gapcloser:9747	395	2
Hecate_Gapcloser:9783	1663	6
Hecate_Gapcloser:9846	288	2
Hecate_Gapcloser:9882	921	6
Hecate_Gapcloser:9909	399	2
Hecate_Gapcloser:9945	327	2
Hecate_Gapcloser:9981	653	2
Hecate_Gapcloser:10036	783	4
Hecate_Gapcloser:10072	345	2
Hecate_Gapcloser:10135	716	4
Hecate_Gapcloser:10171	640	4
Hecate_Gapcloser:10234	437	2
Hecate_Gapcloser:10270	648	2
Hecate_Gapcloser:10333	650	4
Hecate_Gapcloser:10432	372	2
Hecate_Gapcloser:10531	2253	6
Hecate_Gapcloser:10630	485	2
Hecate_Gapcloser:11026	817	6
Hecate_Gapcloser:11062	353	2
Hecate_Gapcloser:11125	424	2
Hecate_Gapcloser:11161	364	2
Hecate_Gapcloser:11224	637	4
Hecate_Gapcloser:11260	328	2
Hecate_Gapcloser:11323	727	2
Hecate_Gapcloser:11422	324	2
Hecate_Gapcloser:11521	388	2
Hecate_Gapcloser:11620	414	2
Hecate_Gapcloser:12016	714	4
Hecate_Gapcloser:12052	810	6
Hecate_Gapcloser:12115	307	2
Hecate_Gapcloser:12151	375	2
Hecate_Gapcloser:12214	1003	8
Hecate_Gapcloser:12250	337	2
Hecate_Gapcloser:12313	305	2
Hecate_Gapcloser:12412	360	2
Hecate_Gapcloser:12511	615	4
Hecate_Gapcloser:12610	890	4
Hecate_Gapcloser:13	321696	1690
Hecate_Gapcloser:13006	395	2
Hecate_Gapcloser:13042	337	2
Hecate_Gapcloser:13105	461	2
Hecate_Gapcloser:13141	388	2
Hecate_Gapcloser:13204	1294	4
Hecate_Gapcloser:13240	299	2
Hecate_Gapcloser:13303	374	2
Hecate_Gapcloser:13402	457	2
Hecate_Gapcloser:13501	959	6
Hecate_Gapcloser:13600	317	2
Hecate_Gapcloser:14032	454	2
Hecate_Gapcloser:14131	403	2
Hecate_Gapcloser:14230	1170	6
Hecate_Gapcloser:15022	324	2
Hecate_Gapcloser:15121	343	2
Hecate_Gapcloser:15220	769	2
Hecate_Gapcloser:16012	322	2
Hecate_Gapcloser:16111	339	2
Hecate_Gapcloser:16210	388	2
Hecate_Gapcloser:169	38870	234
Hecate_Gapcloser:268	1748	12
Hecate_Gapcloser:367	2712	22
Hecate_Gapcloser:466	27270	230
Hecate_Gapcloser:4699	1678	8
Hecate_Gapcloser:4798	331	2
Hecate_Gapcloser:4897	1572	10
Hecate_Gapcloser:4996	1069	8
Hecate_Gapcloser:529	39587	226
Hecate_Gapcloser:565	349	2
Hecate_Gapcloser:5689	976	10
Hecate_Gapcloser:5788	531	4
Hecate_Gapcloser:5887	289	2
Hecate_Gapcloser:5986	1568	10
Hecate_Gapcloser:628	143174	810
Hecate_Gapcloser:664	2303	16
Hecate_Gapcloser:6679	391	2
Hecate_Gapcloser:6778	381	2
Hecate_Gapcloser:6877	1445	12
Hecate_Gapcloser:6976	2635	14
Hecate_Gapcloser:727	398	2
Hecate_Gapcloser:763	58584	372
Hecate_Gapcloser:7669	911	6
Hecate_Gapcloser:7768	782	6
Hecate_Gapcloser:7867	381	2
Hecate_Gapcloser:7966	458	2
Hecate_Gapcloser:826	3455	28
Hecate_Gapcloser:8299	691	6
Hecate_Gapcloser:8398	1015	2
Hecate_Gapcloser:8497	1197	4
Hecate_Gapcloser:8596	286	2
Hecate_Gapcloser:862	338	2
Hecate_Gapcloser:8659	395	2
Hecate_Gapcloser:8695	577	4
Hecate_Gapcloser:8758	348	2
Hecate_Gapcloser:8794	600	4
Hecate_Gapcloser:8857	846	4
Hecate_Gapcloser:8893	421	2
Hecate_Gapcloser:8956	773	4
Hecate_Gapcloser:8992	1196	8
Hecate_Gapcloser:925	131396	757
Hecate_Gapcloser:9289	388	2
Hecate_Gapcloser:9388	396	2
Hecate_Gapcloser:9487	542	4
Hecate_Gapcloser:9586	920	6
Hecate_Gapcloser:961	1106	4
Hecate_Gapcloser:9649	380	2
Hecate_Gapcloser:9685	801	6
Hecate_Gapcloser:9748	804	6
Hecate_Gapcloser:9784	325	2
Hecate_Gapcloser:9847	362	2
Hecate_Gapcloser:9883	387	2
Hecate_Gapcloser:9946	340	2
Hecate_Gapcloser:9982	1232	10
Hecate_Gapcloser:10037	364	2
Hecate_Gapcloser:10073	867	6
Hecate_Gapcloser:10136	1007	8
Hecate_Gapcloser:10172	329	2
Hecate_Gapcloser:10235	302	2
Hecate_Gapcloser:10271	356	2
Hecate_Gapcloser:10334	405	2
Hecate_Gapcloser:10370	429	2
Hecate_Gapcloser:10433	1088	10
Hecate_Gapcloser:10532	353	2
Hecate_Gapcloser:10631	373	2
Hecate_Gapcloser:10730	310	2
Hecate_Gapcloser:11027	1222	10
Hecate_Gapcloser:11063	592	4
Hecate_Gapcloser:11126	384	2
Hecate_Gapcloser:11162	588	4
Hecate_Gapcloser:11225	582	4
Hecate_Gapcloser:11261	525	4
Hecate_Gapcloser:11324	365	2
Hecate_Gapcloser:11360	316	2
Hecate_Gapcloser:11423	332	2
Hecate_Gapcloser:11522	637	4
Hecate_Gapcloser:11621	320	2
Hecate_Gapcloser:11720	362	2
Hecate_Gapcloser:12017	392	2
Hecate_Gapcloser:12053	354	2
Hecate_Gapcloser:12116	396	2
Hecate_Gapcloser:12152	562	2
Hecate_Gapcloser:12215	351	2
Hecate_Gapcloser:12251	1353	4
Hecate_Gapcloser:12314	345	2
Hecate_Gapcloser:12350	354	2
Hecate_Gapcloser:12413	600	2
Hecate_Gapcloser:12512	364	2
Hecate_Gapcloser:12611	736	4
Hecate_Gapcloser:12710	337	2
Hecate_Gapcloser:13007	347	2
Hecate_Gapcloser:13043	664	6
Hecate_Gapcloser:13106	623	4
Hecate_Gapcloser:13142	330	2
Hecate_Gapcloser:13205	672	4
Hecate_Gapcloser:13241	533	4
Hecate_Gapcloser:13304	350	2
Hecate_Gapcloser:13340	481	2
Hecate_Gapcloser:13403	509	2
Hecate_Gapcloser:13502	509	4
Hecate_Gapcloser:13601	290	2
Hecate_Gapcloser:13700	715	2
Hecate_Gapcloser:14	138463	782
Hecate_Gapcloser:14033	358	2
Hecate_Gapcloser:14132	437	2
Hecate_Gapcloser:14231	467	2
Hecate_Gapcloser:14330	404	2
Hecate_Gapcloser:15023	433	2
Hecate_Gapcloser:15122	690	4
Hecate_Gapcloser:15221	369	2
Hecate_Gapcloser:15320	757	2
Hecate_Gapcloser:16013	359	2
Hecate_Gapcloser:16112	381	2
Hecate_Gapcloser:16211	389	2
Hecate_Gapcloser:16310	753	2
Hecate_Gapcloser:269	107984	730
Hecate_Gapcloser:368	85086	392
Hecate_Gapcloser:467	4121	28
Hecate_Gapcloser:4799	528	4
Hecate_Gapcloser:4898	875	6
Hecate_Gapcloser:4997	708	6
Hecate_Gapcloser:50	103688	586
Hecate_Gapcloser:566	22723	154
Hecate_Gapcloser:5789	386	2
Hecate_Gapcloser:5888	342	2
Hecate_Gapcloser:5987	615	4
Hecate_Gapcloser:629	86407	498
Hecate_Gapcloser:665	49926	254
Hecate_Gapcloser:6779	407	2
Hecate_Gapcloser:6878	667	2
Hecate_Gapcloser:6977	708	2
Hecate_Gapcloser:728	62954	367
Hecate_Gapcloser:764	60423	431
Hecate_Gapcloser:7769	1034	10
Hecate_Gapcloser:7868	1696	12
Hecate_Gapcloser:7967	389	2
Hecate_Gapcloser:827	25408	166
Hecate_Gapcloser:8399	555	4
Hecate_Gapcloser:8498	507	2
Hecate_Gapcloser:8597	1354	10
Hecate_Gapcloser:863	67644	408
Hecate_Gapcloser:8696	423	2
Hecate_Gapcloser:8759	338	2
Hecate_Gapcloser:8795	374	2
Hecate_Gapcloser:8858	654	4
Hecate_Gapcloser:8894	325	2
Hecate_Gapcloser:8957	1245	4
Hecate_Gapcloser:8993	370	2
Hecate_Gapcloser:926	49166	210
Hecate_Gapcloser:9389	583	4
Hecate_Gapcloser:9488	593	4
Hecate_Gapcloser:9587	1301	6
Hecate_Gapcloser:962	63723	306
Hecate_Gapcloser:9686	715	2
Hecate_Gapcloser:9749	908	6
Hecate_Gapcloser:9785	2124	16
Hecate_Gapcloser:9848	383	2
Hecate_Gapcloser:9884	1195	4
Hecate_Gapcloser:9947	1499	10
Hecate_Gapcloser:9983	338	2
Hecate_Gapcloser:10038	361	2
Hecate_Gapcloser:10074	874	4
Hecate_Gapcloser:10137	836	6
Hecate_Gapcloser:10173	571	4
Hecate_Gapcloser:10236	382	2
Hecate_Gapcloser:10272	494	2
Hecate_Gapcloser:10335	376	2
Hecate_Gapcloser:10371	476	2
Hecate_Gapcloser:10434	361	2
Hecate_Gapcloser:10470	278	2
Hecate_Gapcloser:10533	332	2
Hecate_Gapcloser:10632	604	4
Hecate_Gapcloser:10731	363	2
Hecate_Gapcloser:10830	1186	4
Hecate_Gapcloser:11028	367	2
Hecate_Gapcloser:11064	892	2
Hecate_Gapcloser:11127	892	6
Hecate_Gapcloser:11163	378	2
Hecate_Gapcloser:11226	347	2
Hecate_Gapcloser:11262	387	2
Hecate_Gapcloser:11325	384	2
Hecate_Gapcloser:11361	371	2
Hecate_Gapcloser:11424	341	2
Hecate_Gapcloser:11460	522	2
Hecate_Gapcloser:11523	463	2
Hecate_Gapcloser:11622	327	2
Hecate_Gapcloser:11721	662	4
Hecate_Gapcloser:11820	330	2
Hecate_Gapcloser:12018	416	2
Hecate_Gapcloser:12054	587	4
Hecate_Gapcloser:12090	362	2
Hecate_Gapcloser:12117	326	2
Hecate_Gapcloser:12153	312	2
Hecate_Gapcloser:12216	1237	8
Hecate_Gapcloser:12252	857	2
Hecate_Gapcloser:12315	275	2
Hecate_Gapcloser:12351	652	2
Hecate_Gapcloser:12414	1027	4
Hecate_Gapcloser:12450	355	2
Hecate_Gapcloser:12513	373	2
Hecate_Gapcloser:12612	363	2
Hecate_Gapcloser:12711	332	2
Hecate_Gapcloser:12810	945	2
Hecate_Gapcloser:13008	364	2
Hecate_Gapcloser:13044	801	6
Hecate_Gapcloser:13080	517	2
Hecate_Gapcloser:13107	568	2
Hecate_Gapcloser:13143	450	2
Hecate_Gapcloser:13206	751	6
Hecate_Gapcloser:13242	423	2
Hecate_Gapcloser:13305	688	2
Hecate_Gapcloser:13341	381	2
Hecate_Gapcloser:13404	353	2
Hecate_Gapcloser:13440	443	2
Hecate_Gapcloser:13503	340	2
Hecate_Gapcloser:13602	351	2
Hecate_Gapcloser:13701	327	2
Hecate_Gapcloser:13800	374	2
Hecate_Gapcloser:14034	396	2
Hecate_Gapcloser:14070	777	4
Hecate_Gapcloser:14133	328	2
Hecate_Gapcloser:14232	354	2
Hecate_Gapcloser:14331	412	2
Hecate_Gapcloser:14430	350	2
Hecate_Gapcloser:15	112247	669
Hecate_Gapcloser:15024	340	2
Hecate_Gapcloser:15060	324	2
Hecate_Gapcloser:15123	330	2
Hecate_Gapcloser:15222	424	2
Hecate_Gapcloser:15321	338	2
Hecate_Gapcloser:15420	428	2
Hecate_Gapcloser:16014	362	2
Hecate_Gapcloser:16050	388	2
Hecate_Gapcloser:16113	448	2
Hecate_Gapcloser:16212	367	2
Hecate_Gapcloser:16311	337	2
Hecate_Gapcloser:16410	362	2
Hecate_Gapcloser:369	49659	280
Hecate_Gapcloser:468	39613	242
Hecate_Gapcloser:4899	2160	16
Hecate_Gapcloser:4998	603	4
Hecate_Gapcloser:51	89402	651
Hecate_Gapcloser:567	34252	158
Hecate_Gapcloser:5889	2441	20
Hecate_Gapcloser:5988	376	2
Hecate_Gapcloser:666	55370	330
Hecate_Gapcloser:6879	452	2
Hecate_Gapcloser:6978	334	2
Hecate_Gapcloser:729	69406	330
Hecate_Gapcloser:765	2136	12
Hecate_Gapcloser:7869	715	4
Hecate_Gapcloser:7968	514	2
Hecate_Gapcloser:828	88754	513
Hecate_Gapcloser:8499	364	2
Hecate_Gapcloser:8598	1054	8
Hecate_Gapcloser:864	1998	14
Hecate_Gapcloser:8697	238	2
Hecate_Gapcloser:8796	791	6
Hecate_Gapcloser:8859	365	2
Hecate_Gapcloser:8895	536	2
Hecate_Gapcloser:8958	388	2
Hecate_Gapcloser:8994	630	4
Hecate_Gapcloser:927	104455	664
Hecate_Gapcloser:9489	1001	4
Hecate_Gapcloser:9588	1361	6
Hecate_Gapcloser:963	8048	58
Hecate_Gapcloser:9687	384	2
Hecate_Gapcloser:9786	506	2
Hecate_Gapcloser:9849	388	2
Hecate_Gapcloser:9885	349	2
Hecate_Gapcloser:9948	689	2
Hecate_Gapcloser:9984	366	2
Hecate_Gapcloser:10039	346	2
Hecate_Gapcloser:10075	1358	12
Hecate_Gapcloser:10138	423	2
Hecate_Gapcloser:10174	344	2
Hecate_Gapcloser:10237	632	4
Hecate_Gapcloser:10273	896	4
Hecate_Gapcloser:10336	403	2
Hecate_Gapcloser:10372	380	2
Hecate_Gapcloser:10435	1761	4
Hecate_Gapcloser:10471	780	2
Hecate_Gapcloser:10534	352	2
Hecate_Gapcloser:10570	356	2
Hecate_Gapcloser:10633	391	2
Hecate_Gapcloser:10732	689	4
Hecate_Gapcloser:10831	650	4
Hecate_Gapcloser:10930	498	4
Hecate_Gapcloser:11029	358	2
Hecate_Gapcloser:11065	362	2
Hecate_Gapcloser:11128	328	2
Hecate_Gapcloser:11164	359	2
Hecate_Gapcloser:11227	513	2
Hecate_Gapcloser:11263	622	4
Hecate_Gapcloser:11326	429	2
Hecate_Gapcloser:11362	295	2
Hecate_Gapcloser:11425	301	2
Hecate_Gapcloser:11461	311	2
Hecate_Gapcloser:11524	888	2
Hecate_Gapcloser:11560	1448	6
Hecate_Gapcloser:11623	379	2
Hecate_Gapcloser:11722	387	2
Hecate_Gapcloser:11821	703	4
Hecate_Gapcloser:11920	388	2
Hecate_Gapcloser:12019	573	4
Hecate_Gapcloser:12055	350	2
Hecate_Gapcloser:12091	360	2
Hecate_Gapcloser:12118	1097	6
Hecate_Gapcloser:12154	341	2
Hecate_Gapcloser:12190	595	4
Hecate_Gapcloser:12217	401	2
Hecate_Gapcloser:12253	357	2
Hecate_Gapcloser:12316	445	2
Hecate_Gapcloser:12352	424	2
Hecate_Gapcloser:12415	597	2
Hecate_Gapcloser:12451	373	2
Hecate_Gapcloser:12514	323	2
Hecate_Gapcloser:12550	507	2
Hecate_Gapcloser:12613	331	2
Hecate_Gapcloser:12712	850	4
Hecate_Gapcloser:12811	695	4
Hecate_Gapcloser:12910	590	4
Hecate_Gapcloser:13009	379	2
Hecate_Gapcloser:13045	701	2
Hecate_Gapcloser:13081	369	2
Hecate_Gapcloser:13108	339	2
Hecate_Gapcloser:13144	274	2
Hecate_Gapcloser:13180	750	6
Hecate_Gapcloser:13207	386	2
Hecate_Gapcloser:13243	1179	6
Hecate_Gapcloser:13306	379	2
Hecate_Gapcloser:13342	480	2
Hecate_Gapcloser:13405	853	6
Hecate_Gapcloser:13441	366	2
Hecate_Gapcloser:13504	288	2
Hecate_Gapcloser:13540	505	2
Hecate_Gapcloser:13603	589	2
Hecate_Gapcloser:13702	272	2
Hecate_Gapcloser:13801	347	2
Hecate_Gapcloser:13900	387	2
Hecate_Gapcloser:14035	830	6
Hecate_Gapcloser:14071	307	2
Hecate_Gapcloser:14134	350	2
Hecate_Gapcloser:14170	1058	4
Hecate_Gapcloser:14233	597	4
Hecate_Gapcloser:14332	395	2
Hecate_Gapcloser:14431	343	2
Hecate_Gapcloser:14530	354	2
Hecate_Gapcloser:15025	342	2
Hecate_Gapcloser:15061	356	2
Hecate_Gapcloser:15124	344	2
Hecate_Gapcloser:15160	489	2
Hecate_Gapcloser:15223	352	2
Hecate_Gapcloser:15322	345	2
Hecate_Gapcloser:15421	339	2
Hecate_Gapcloser:15520	560	2
Hecate_Gapcloser:16	120764	678
Hecate_Gapcloser:16015	367	2
Hecate_Gapcloser:16051	360	2
Hecate_Gapcloser:16114	483	2
Hecate_Gapcloser:16150	372	2
Hecate_Gapcloser:16213	356	2
Hecate_Gapcloser:16312	538	2
Hecate_Gapcloser:16411	831	2
Hecate_Gapcloser:16510	321	2
Hecate_Gapcloser:469	26381	166
Hecate_Gapcloser:4999	2964	24
[truncated: 199,195+ more rows]
